# Supplementary material for: Metabolic risk factors in young adults infected with HIV since childhood compared with the general population
Source: PLoS One. 2018 Nov 8;13(11):e0206745. doi: 10.1371/journal.pone.0206745 (PMC6226109; doi:10.1371/journal.pone.0206745)
Supplement: S1 Dataset — (XLSX) [file pone.0206745.s005.xlsx]

## Sheet: coverte_plos_one
gly_mol	TG_mol	total_Chol_mol	HDL_mol	LDL_mol	age	sex	waist_circum	syst_bp	diast_bp	Tobacco	arv_ttt	cd4c	viral_load_log	vl_thresold	indetect_vl	stade_c	waist_hip_ratio	bmi	ponderation	last_arv_ttt	arv_ttt_duration	toxic_arv_ttt_duration	employment	employment	pasbac	coupled	born_in_france	horm_contraception	psychotrop	chol_to_hdl_ratio	coverte	non_hdl	tg_to_hdl_ratio
4.4	1.1	3.32	1.01	1.81	0	1	84	130	80	4	2	371.0	.	1.30	1	0	0.9	23.9	1	2NRTI + IP	8.1095	10.0753	8.9747	1	1	0	0	0	0	3.28713	1	2.31000	1.0891
3.3	0.85	4.73	1.92	2.4	0	1	90	130	80	3	2	434.0	.	.	1	1	1.2	23.7	1	2NRTI + 1NNRTI	16.0931	1.9083	0.0000	1	1	0	0	0	0	2.46354	1	2.81000	0.4427
4.5	0.51	3.45	1.05	2.17	0	1	68	119	53	4	2	392.0	.	1.60	1	0	0.8	21.5	1	OTHER REGIMENS	0.0110	18.0534	13.9822	1	1	0	1	0	0	3.28571	1	2.40000	0.4857
4.88	1.06	4.67	1.23	2.958182	0	1	76	144	88	4	.	.	.	.	.	.	0.7524753	22.66271	75989.23		.	.	0.0000	0	1	0	1	0	0	3.79675	0	3.44000	0.8618
5.55	1.61	5.7	1.32	3.648182	0	1	75	130	78	4	.	.	.	.	.	.	0.8823529	19.85306	68872.43		.	.	0.0000	1	1	0	1	0	0	4.31818	0	4.38000	1.2197
4.9484	1.14	4.1538	1.0062	2.629418	0	1	77	117	64	1	.	.	.	.	.	.	0.8555555	25.64024	54670.75		.	.	0.0000	1	0	0	1	0	0	4.12821	0	3.14760	1.1330
5.004	0.798	4.4634	1.677	2.423673	0	1	85	125	87	4	.	.	.	.	.	.	1	25.08961	125942.9		.	.	0.0000	1	1	0	1	0	0	2.66154	0	2.78640	0.4758
5	0.9	5.53	1.33	3.790909	0	1	81	145	88	4	.	.	.	.	.	.	0.84375	23.57551	29685.86		.	.	0.0000	1	0	0	1	0	0	4.15789	0	4.20000	0.6767
5	0.91	2.73	1.01	1.306364	0	1	82	98	53	1	.	.	.	.	.	.	0.8631579	22.97882	64137.55		.	.	0.0000	1	0	1	1	0	0	2.70297	0	1.72000	0.9010
4.72	1.15	4.23	0.8772	2.830073	0	1	78	115	66	1	.	.	.	.	.	.	0.8125	20.75631	64137.55		.	.	0.0000	1	0	0	1	0	0	4.82216	0	3.35280	1.3110
4.28	0.82	4.38	1.3674	2.639873	0	1	77	133	76	4	.	.	.	.	.	.	0.7938144	20.71384	26575.05		.	.	0.0000	1	0	0	1	0	0	3.20316	0	3.01260	0.5997
4.5036	0.5814	4.0248	1.419	2.341527	0	1	72	103	68	1	.	.	.	.	.	.	0.9230769	19.13196	113983.8		.	.	0.0000	1	1	0	1	0	0	2.83636	0	2.60580	0.4097
4.94	1.06	3.95	1.24	2.228182	0	1	76	117	64	1	.	.	.	.	.	.	0.7835051	21.67714	141081.8		.	.	0.0000	1	1	0	1	0	0	3.18548	0	2.71000	0.8548
4.07	1.36	4.77	1.5	.	0	1	70	105	60	1	.	.	.	.	.	.	0.8235294	19.64234	55406.71		.	.	0.0000	2	1	0	1	0	0	3.18000	0	3.27000	0.9067
4.67	0.5	4.66	1.58	2.852727	0	1	77	112	57	4	.	.	.	.	.	.	0.9058824	24.01242	157877.9		.	.	0.0000	1	1	0	1	0	0	2.94937	0	3.08000	0.3165
4.8	0.99	4	1.3	2.25	0	2	84	115	66	4	.	.	.	.	.	.	0.7706422	25.86451	25593.5		.	.	0.0000	1	0	0	1	0	0	3.07692	0	2.70000	0.7615
3.7	0.48	3.82	2.24	1.4	0	2	78	121	79	4	2	650.0	1.60	.	0	0	0.5	24.8	1	OTHER REGIMENS	1.0897	16.9610	9.8097	1	0	0	1	0	0	1.70536	1	1.58000	0.2143
4.6148	0.9234	4.4118	1.29	2.702073	0	2	69	117	74	1	.	.	.	.	.	.	0.7582418	18.07164	71381.23		.	.	0.0000	1	0	1	1	1	0	3.42000	0	3.12180	0.7158
4.5	0.6	2.96	1.2	1.4	0	2	76	119	62	3	2	646.4	.	1.30	1	0	0.8	20.6	1	2NRTI + IP	17.0349	1.2813	1.2813	1	1	0	0	0	0	2.46667	1	1.76000	0.5000
4	0.42	4.2	1.5	2.54	0	2	70	102	59	1	2	508.0	.	1.30	1	0	0.8	20.1	1	2NRTI + 1NNRTI	1.8398	16.1752	15.3073	1	1	0	1	1	0	2.80000	1	2.70000	0.2800
4.5	0.38	4.2	1.79	2.27	0	2	D	D	D	4	2	333.0	.	1.60	1	0	.	20.7	1	II + OTHER ARV	14.7926	3.5236	2.8337	1	1	0	0	1	0	2.34637	1	2.41000	0.2123
4.61	1.24	5.24	2.01	2.666363	0	2	69	79	47	3	.	.	.	.	.	.	0.7666667	20.18888	76796.46		.	.	0.0000	1	1	0	1	1	0	2.60697	0	3.23000	0.6169
.	1.01	4.7	1.7	2.540909	0	2	74	103	68	4	.	.	.	.	.	.	0.7184466	23.2142	59504.14		.	.	0.0000	1	1	0	1	0	0	2.76471	0	3.00000	0.5941
4.74	0.82	3.84	1.25	2.22	0	2	74	118	67	1	2	1161.0	.	1.30	1	0	0.9	18.9	1	2NRTI + IP	1.3552	16.9884	15.9452	1	0	0	1	1	0	3.07200	1	2.59000	0.6560
4.58	0.64	4.5	1.54	2.669091	0	2	70	108	75	4	.	.	.	.	.	.	0.7	20.88653	27654.13		.	.	0.0000	1	0	0	1	0	0	2.92208	0	2.96000	0.4156
4.76	2.73	6.88	1.89	3.749091	0	2	70	110	75	1	.	.	.	.	.	.	0.7692308	19.06179	51197.65		.	.	0.0000	1	1	0	1	1	0	3.64021	0	4.99000	1.4444
4.5	0.83	4.54	1.6	2.562727	0	2	68	107	66	4	.	.	.	.	.	.	0.7555556	19.57759	122256.6		.	.	0.0000	1	1	0	1	0	0	2.83750	0	2.94000	0.5188
5	0.95	4.82	1.11	3.28	0	1	92	120	75	1	2	839.0	.	1.60	1	0	0.9	26.5	1	2NRTI + 1NNRTI	0.6735	18.7023	13.6263	0	0	0	1	0	0	4.34234	1	3.71000	0.8559
4.61	2.49	4.12	0.96	2.02	0	1	98	115	66	1	2	900.0	.	1.30	1	0	0.9	31.1	1	2NRTI + 1NNRTI	0.8597	18.5544	12.9993	0	1	0	1	0	0	4.29167	1	3.16000	2.5938
5.4	0.92	3.64	1.5	1.7	0	1	.	130	75	4	2	291.0	.	1.30	1	0	.	22.5	1	II + OTHER ARV	9.4730	9.6208	4.6188	1	0	0	0	0	0	2.42667	1	2.14000	0.6133
4.7	0.9	4.04	1.07	2.57	0	1	74	110	70	1	2	810.0	.	1.30	1	1	1	19.4	1	2NRTI + IP	0.0027	18.5708	12.3888	1	0	0	1	0	0	3.77570	1	2.97000	0.8411
4.5	1.22	4.07	1.14	2.4	0	1	75	157	111	4	2	540.0	.	1.60	1	1	0.8	23.2	1	2NRTI + IP	4.3696	15.0390	15.0335	1	0	0	0	0	0	3.57018	1	2.93000	1.0702
D	0.82	4.03	1.6	2.06	0	1	68	124	83	4	2	598.0	.	1.60	1	0	0.9	17.8	1	2NRTI + IP	1.7604	17.1992	15.9179	1	0	0	1	0	0	2.51875	1	2.43000	0.5125
4.7	0.75	4.33	1.28	2.71	0	1	81	111	56	4	2	892.0	.	1.60	1	0	0.9	22.2	1	2NRTI + IP	10.9049	8.1999	8.1999	1	1	0	0	0	0	3.38281	1	3.05000	0.5859
4.7	1.14	3.49	1.11	1.9	0	1	79	128	65	4	2	820.0	.	1.60	1	0	1	21.8	1	OTHER REGIMENS	0.0000	18.8693	18.6448	2	1	0	1	0	0	3.14414	1	2.38000	1.0270
2.6	0.69	3.02	0.9	1.86	0	1	.	140	80	2	2	278.0	4.46	.	0	0	.	23.2	1	2NRTI + IP	0.6133	18.6092	14.1465	1	1	0	1	0	0	3.35556	1	2.12000	0.7667
5.6156	1.1058	5.1858	1.1352	3.547964	0	1	82	96	72	4	.	.	.	.	.	.	0.82	21.13271	16034.38		.	.	0.0000	1	0	0	0	0	0	4.56818	0	4.05060	0.9741
4.9	1	4.2	1.32	2.425454	0	1	74	131	78	1	.	.	.	.	.	.	0.8222222	21.74038	39862.58		.	.	0.0000	1	0	0	1	0	0	3.18182	0	2.88000	0.7576
4.4	1.82	3.8	0.82	2.8	0	1	.	100	60	1	0	702.0	3.20	.	0	0	.	17	1		.	.	.	0	1	0	1	0	0	4.63415	1	2.98000	2.2195
4.5	0.48	3.87	1.22	.	0	1	.	129	76	4	.	.	.	.	.	.	.	19.59445	75989.23		.	.	0.0000	1	1	0	1	0	0	3.17213	0	2.65000	0.3934
4.2256	1.197	3.8184	1.0062	2.268109	0	1	91	102	67	4	.	.	.	.	.	.	0.875	23.82118	226995.9		.	.	0.0000	2	1	0	1	0	0	3.79487	0	2.81220	1.1896
4.6	0.51	3.3	1.48	1.56	0	2	70	108	64	3	1	320.0	.	1.30	1	1	0.8	20.7	1	2NRTI + 1NNRTI	1.5715	17.8015	13.3333	.	1	.	1	0	0	2.22973	1	1.82000	0.3446
4.8	2.28	2.7	0.76	0.9	0	2	78	110	60	4	2	667.0	2.71	.	0	0	0.8	27	1	2NRTI + IP	4.5996	14.7132	12.5969	1	0	0	1	1	0	3.55263	1	1.94000	3.0000
4.72	0.89	4.39	1.14	2.845454	0	2	81	137	78	4	.	.	.	.	.	.	0.675	30.44626	47907.8		.	.	0.0000	1	0	0	1	0	0	3.85088	0	3.25000	0.7807
4.91	0.98	5.63	1.58	3.604546	0	2	79	127	96	4	.	.	.	.	.	.	0.7181818	28.16249	41481.19		.	.	0.0000	1	0	0	1	1	0	3.56329	0	4.05000	0.6203
6.4	0.85	4.71	1.33	2.99	0	2	125	130	80	2	1	399.2	.	1.70	1	0	0.9	47	1	2NRTI + IP	4.4463	14.1520	9.9247	1	1	0	0	0	0	3.54135	1	3.38000	0.6391
4.84	0.87	4.31	1.57	2.344545	0	2	97	120	97	4	.	.	.	.	.	.	0.8290598	38.79306	152566		.	.	0.0000	1	1	0	1	0	0	2.74522	0	2.74000	0.5541
4.3	1.29	4.07	1.22	2.26	0	2	68	100	60	4	2	293.0	3.81	.	0	1	0.8	22.3	1	II + OTHER ARV	0.0000	19.4360	18.6092	0	0	0	1	0	0	3.33607	1	2.85000	1.0574
4.4	0.63	3.9	1.07	2.55	0	2	81	114	86	4	2	22.0	4.90	.	0	0	0.8	22.8	1	II + OTHER ARV	18.2450	1.0294	1.0294	.	1	.	1	0	0	3.64486	1	2.83000	0.5888
4.2	0.7	5.5	D	D	0	2	88	108	76	1	2	560.0	.	1.00	1	0	1.1	19.4	1	2NRTI + 1NNRTI	6.4723	12.0575	10.8884	2	1	0	1	1	0	.	1	.	.
4.91	1.17	4.52	1.43	2.558182	0	2	97	122	69	1	.	.	.	.	.	.	0.8362069	34.60208	44628.1		.	.	0.0000	2	1	0	1	1	0	3.16084	0	3.09000	0.8182
4.9	0.83	4.04	1.26	2.4	0	2	78	120	80	2	2	812.0	.	1.30	1	0	0.8	23.2	1	2NRTI + IP	0.5038	18.4504	16.1396	1	0	0	1	0	0	3.20635	1	2.78000	0.6587
4.6	0.9	4.94	1.22	3.310909	0	2	66	96	70	1	.	.	.	.	.	.	0.75	17.21939	13827.06		.	.	0.0000	1	0	0	0	1	0	4.04918	0	3.72000	0.7377
.	0.6	4.4	1.6	2.527273	0	2	75	98	57	4	.	.	.	.	.	.	0.7575758	23.79536	63877.08		.	.	0.0000	1	0	0	1	1	0	2.75000	0	2.80000	0.3750
3.1	0.98	5.1	1.032	.	0	2	57	123	83	4	.	.	.	.	.	.	0.6404495	17.08744	76796.46		.	.	0.0000	1	1	0	1	1	0	4.94186	0	4.06800	0.9496
4.8928	0.741	2.8638	0.903	1.623982	0	2	76	93	58	4	.	.	.	.	.	.	0.7835051	20.21067	163936.7		.	.	0.0000	1	1	0	1	0	0	3.17143	0	1.96080	0.8206
5.78	0.6612	3.1476	1.3416	.	0	1	70	112	62	4	.	.	.	.	.	.	0.7777778	19.07956	170246.9		.	.	0.0000	0	1	0	1	0	0	2.34615	0	1.80600	0.4928
4.77	1.16	4.93	1.29	3.112727	0	1	89	127	83	1	.	.	.	.	.	.	0.89	25.0449	48103.16		.	.	0.0000	0	0	0	1	0	0	3.82171	0	3.64000	0.8992
4.4	0.96	3.9	1.3	2.163636	0	1	86	124	80	4	.	.	.	.	.	.	0.8349515	25.76298	43981.7		.	.	0.0000	1	0	0	1	0	0	3.00000	0	2.60000	0.7385
5.5	0.98	3.85	1.05	2.35	0	1	K	120	80	1	2	379.0	3.37	.	0	0	.	27.7	1	2NRTI + IP	7.1841	13.1417	11.9836	0	1	1	0	0	0	3.66667	1	2.80000	0.9333
4.6	0.44	3.2	1.02	1.97	0	1	85	120	67	1	2	190.0	.	.	.	1	0.8	28.3	1	II + OTHER ARV	0.4216	19.4442	19.1923	.	1	.	1	0	0	3.13725	1	2.18000	0.4314
4.3	0.64	4.13	0.95	2.89	0	1	74	124	69	4	2	61.0	3.68	.	0	0	0.8	20.6	1	OTHER REGIMENS	5.8152	14.3819	9.5934	1	0	0	1	0	0	4.34737	1	3.18000	0.6737
4.5	0.4	2.5	1.02	1.3	0	1	D	119	43	4	2	90.0	4.76	.	0	0	.	22.7	1	2NRTI + IP	1.2293	19.1431	16.4545	1	0	0	1	0	0	2.45098	1	1.48000	0.3922
5	1.22	4.3	.	.	0	1	82	.	.	3	2	.	.	.	.	0	0.8	24	1	OTHER REGIMENS	1.3114	19.1431	15.3046	.	1	.	1	0	0	.	1	.	.
4.4	0.78	4.4	1.41	2.62	0	1	64	117	68	1	2	312.0	1.73	.	0	0	0.9	17	1	II + OTHER ARV	0.0000	20.1506	15.9754	.	1	.	1	0	0	3.12057	1	2.99000	0.5532
5	0.58	2.9	1.42	1.24	0	1	73	D	D	1	2	503.0	3.88	.	0	0	0.8	22.7	1	2NRTI + 1NNRTI	0.6270	19.0171	15.7344	0	1	0	1	0	0	2.04225	1	1.48000	0.4085
4.4	0.57	3.21	1.03	1.9	0	1	92	137	80	1	2	730.0	4.00	.	0	0	1	28.7	1	2NRTI + IP	8.6461	11.7098	11.7043	2	0	0	0	0	0	3.11650	1	2.18000	0.5534
4.83	0.66	3.17	1.16	1.71	0	1	77	115	55	1	.	.	.	.	.	.	0.7857143	21.79944	20270		.	.	0.0000	1	0	0	1	0	0	2.73276	0	2.01000	0.5690
4.17	0.46	3.8	1.4	2.190909	0	1	92	115	82	4	.	.	.	.	.	.	0.8598131	22.49478	81656.53		.	.	0.0000	2	0	0	1	0	0	2.71429	0	2.40000	0.3286
5.11	3.83	5.39	1.19	2.459091	0	1	72	123	69	4	.	.	.	.	.	.	0.8275862	19.99984	21990.84		.	.	0.0000	2	0	0	1	0	0	4.52941	0	4.20000	3.2185
4.72	0.47	3.92	1.39	2.316364	0	1	73	103	60	1	.	.	.	.	.	.	0.8390805	20.13635	65691.31		.	.	0.0000	2	0	0	1	0	0	2.82014	0	2.53000	0.3381
4.35	0.59	3.37	0.94	2.2	0	1	75	150	80	2	2	182.0	3.82	.	0	1	0.9	18.9	1	2NRTI + IP	11.9945	8.4381	6.1848	0	1	0	0	0	0	3.58511	1	2.43000	0.6277
4.6	1.05	4.5	1.17	2.87	0	1	72	D	K	3	2	644.0	.	1.30	1	0	0.9	22.8	1	2NRTI + IP	0.8350	18.7159	16.5530	1	1	0	1	0	0	3.84615	1	3.33000	0.8974
3.7	0.53	2.86	1.0062	1.612891	0	1	70	104	61	1	.	.	.	.	.	.	0.8139535	19.06366	125942.9		.	.	0.0000	1	1	0	1	0	0	2.84238	0	1.85380	0.5267
4.6	1.3	5.4	1.68	3.13	0	2	87	105	71	4	2	340.0	3.20	.	0	0	0.9	26.9	1	II + OTHER ARV	12.3723	7.3183	1.2567	2	1	0	0	1	0	3.21429	1	3.72000	0.7738
4.3	0.78	5.19	1.15	3.7	0	2	78	110	74	1	1	140.0	2.04	.	0	0	0.8	27.2	1	2NRTI + IP	0.0000	19.5729	11.4168	0	0	0	1	0	0	4.51304	1	4.04000	0.6783
4.5	0.7	3.7	1.59	1.79	0	2	85	D	D	4	2	40.0	3.08	.	0	0	0.9	25	1	II + OTHER ARV	13.6181	6.7050	6.0178	1	0	0	1	0	0	2.32704	1	2.11000	0.4403
5.1	0.4	3.6	1.53	1.89	0	2	D	99	69	4	2	470.0	1.11	.	0	1	.	25.8	1	2NRTI + IP	1.0541	18.9350	17.2539	1	1	0	1	1	0	2.35294	1	2.07000	0.2614
3.6	0.96	3.8	1.29	2.12	0	2	.	67	0	2	2	555.0	.	1.30	1	0	.	19.8	1	2NRTI + 1NNRTI	14.8200	5.6756	0.0000	1	0	0	0	0	0	2.94574	1	2.51000	0.7442
4.4	0.68	3.21	1.55	1.4	0	2	77	129	91	4	2	490.0	.	1.60	1	0	0.8	21.3	1	2NRTI + 1NNRTI	7.2909	12.3094	10.1875	1	0	0	0	0	0	2.07097	1	1.66000	0.4387
4.4	0.41	3.79	1.63	2	0	2	79	129	88	4	2	800.0	.	1.60	1	0	0.8	24.3	1	2NRTI + 1NNRTI	2.1410	18.0068	10.7324	2	0	0	0	0	0	2.32515	1	2.16000	0.2515
4.8	0.85	6.59	2.1	4.1	0	2	71	110	70	2	2	704.0	.	1.30	1	0	0.8	20.8	1	2NRTI + IP	14.5407	5.1088	5.1088	1	0	0	0	1	0	3.13810	1	4.49000	0.4048
4.6	0.46	3.33	1.52	1.6	0	2	73	122	85	4	2	530.0	.	1.60	1	0	0.8	21.6	1	II + OTHER ARV	8.1232	12.3559	5.5441	2	1	0	0	0	0	2.19079	1	1.81000	0.3026
4.2256	0.8892	7.2756	1.419	5.452418	0	2	79	105	66	1	.	.	.	.	.	.	0.7821782	23.94633	63877.08		.	.	0.0000	2	1	0	1	1	0	5.12727	0	5.85660	0.6266
4.33	0.48	4.02	1.29	2.511818	0	2	74	94	56	4	.	.	.	.	.	.	0.7326733	23.80869	95174.98		.	.	0.0000	1	0	0	1	0	0	3.11628	0	2.73000	0.3721
4.68	0.69	3.7	1.8	1.586364	0	2	65	102	63	3	.	.	.	.	.	.	0.6770833	19.47894	38133.56		.	.	0.0000	1	0	0	1	0	0	2.05556	0	1.90000	0.3833
5.5	0.6	3.6	1.25	2.077273	0	2	62	111	66	1	.	.	.	.	.	.	0.7294118	18.39677	13827.06		.	.	0.0000	1	0	1	1	1	0	2.88000	0	2.35000	0.4800
.	1.13	4.4	1.1	2.786364	0	2	68	102	70	1	.	.	.	.	.	.	0.7555556	21.01505	27840.27		.	.	0.0000	1	0	1	1	1	0	4.00000	0	3.30000	1.0273
4.6	0.66	3.4	1.45	1.61	0	2	.	.	.	1	2	670.0	.	1.60	1	0	.	19	1	OTHER REGIMENS	1.0103	18.7296	11.0582	2	1	0	1	0	0	2.34483	1	1.95000	0.4552
4.5592	0.40005	4.37203	1.16415	3.02679	0	1	93	120	70	3	2	650.0	.	1.30	1	0	0.9	27.7	1	OTHER REGIMENS	0.3641	20.2546	19.2580	1	0	0	1	0	0	3.75556	1	3.20788	0.3436
5.65	6.4	9.42	1.2	5	0	1	101	138	71	1	2	550.0	1.79	.	0	0	1	31.8	1	II + OTHER ARV	4.6023	16.8487	14.8556	1	0	0	1	0	0	7.85000	1	8.22000	5.3333
4.7	2.48	4.82	0.85	2.84	0	1	100	113	63	1	2	749.0	.	1.30	1	0	0.9	28.7	1	2NRTI + 1NNRTI	0.0000	21.2074	12.0602	1	0	0	1	0	0	5.67059	1	3.97000	2.9176
4.8	1.08	2.97	1.1	1.4	0	1	98	132	69	3	2	580.0	.	1.60	1	0	1	30.1	1	2NRTI + IP	2.3518	18.9185	18.9158	1	0	0	1	0	0	2.70000	1	1.87000	0.9818
5	0.99	4.18	1.34	2.39	0	1	114	109	76	4	.	.	.	.	.	.	0.9421487	37.56257	131382.6		.	.	0.0000	1	0	0	1	0	0	3.11940	0	2.84000	0.7388
5.58	1.56	5.37	1.4	3.26	0	1	89	139	64	1	2	832.0	.	1.30	1	0	0.9	25.4	1	2NRTI + 1NNRTI	0.6626	20.2765	17.7139	0	1	0	1	0	0	3.83571	1	3.97000	1.1143
4.7	1	3.3	0.94	1.91	0	1	86	.	.	2	2	373.0	.	.	.	0	0.9	23.5	1	II + OTHER ARV	14.1410	6.6557	6.6557	1	0	0	0	0	0	3.51064	1	2.36000	1.0638
5.22	3.62	3.5	0.7	1.14	0	1	77	100	60	4	2	1073.0	.	1.30	1	0	0.8	22.4	1	2NRTI + IP	0.0931	21.0897	19.6249	1	0	0	1	0	0	5.00000	1	2.80000	5.1714
3.7	0.81	3.64	1.75	1.52	0	1	76	137	71	4	2	425.0	.	1.30	1	1	0.8	23	1	2NRTI + 1NNRTI	0.5366	20.7173	16.7584	2	0	0	1	0	0	2.08000	1	1.89000	0.4629
4.9	0.51	3.99	1.33	D	0	1	74	133	82	3	2	480.0	.	1.60	1	0	0.9	21.7	1	OTHER REGIMENS	3.8768	17.3580	15.6605	1	0	0	0	0	0	3.00000	1	2.66000	0.3835
4.7	0.8	3.8	1.17	2.27	0	1	66	109	71	4	2	843.0	.	1.30	1	0	1	21.1	1	2NRTI + IP	14.0671	6.7488	6.7488	.	0	.	0	0	0	3.24786	1	2.63000	0.6838
4.7	0.63	3.8	1.17	2.3283	0	1	72	125	72	3	2	921.0	.	1.60	1	0	1	22.9	1	2NRTI + IP	1.0678	20.0630	5.0897	0	1	0	0	0	0	3.24786	1	2.63000	0.5385
5.4	.	3.9	1.15	2.75	0	1	80	K	K	1	2	608.0	.	.	.	0	1	19.8	1	2NRTI + IP	0.6407	19.9151	13.7906	0	1	0	1	0	0	3.39130	1	2.75000	.
4.4	1.17	6.57	1.18	4.86	0	1	81	128	84	4	2	362.0	.	1.30	1	0	1	18.7	1	2NRTI + IP	0.0000	20.9336	17.8042	1	1	0	1	0	0	5.56780	1	5.39000	0.9915
3.9	0.59	3.9	1.32	2.31	0	1	78	110	70	4	2	291.0	.	1.30	1	0	1	18.3	1	2NRTI + 1NNRTI	10.9596	10.5380	5.2758	2	1	0	0	0	0	2.95455	1	2.58000	0.4470
4.5	0.65	3.9	1.31	2.3	0	1	74	100	70	1	2	1221.0	.	1.60	1	0	0.9	19.4	1	2NRTI + 1NNRTI	2.4148	18.8419	15.5674	2	1	1	1	0	0	2.97710	1	2.59000	0.4962
4.53	0.88	3.65	1.1	2.15	0	1	76	145	81	1	2	488.0	.	1.30	1	0	0.9	18.7	1	2NRTI + 1NNRTI	0.0055	21.3196	12.6571	2	1	0	1	0	0	3.31818	1	2.55000	0.8000
4.5	0.64	4.22	1.29	2.64	0	1	.	122	69	3	2	591.0	.	1.30	1	1	.	23.9	1	2NRTI + 1NNRTI	5.4182	16.0055	16.0027	0	1	0	1	0	0	3.27132	1	2.93000	0.4961
4.3	0.63	4.74	1.29	3.16	0	1	72	110	60	1	2	250.0	3.64	.	0	0	0.8	20.5	1	2NRTI + 1NNRTI	16.7502	4.0849	0.0000	0	1	0	0	0	0	3.67442	1	3.45000	0.4884
5	0.72	4.97	1.73	2.91	0	1	87	130	80	4	2	398.0	.	1.30	1	0	0.9	24.1	1	II + OTHER ARV	1.6947	19.3320	19.1704	2	0	1	1	0	0	2.87283	1	3.24000	0.4162
4.72	0.75	3.96	1.51	2.109091	0	1	79	113	66	1	.	.	.	.	.	.	0.8586956	22.87562	80171.94		.	.	0.0000	2	0	0	1	0	0	2.62252	0	2.45000	0.4967
5.07	0.82	3.48	1.31	1.797273	0	1	83	156	83	4	.	.	.	.	.	.	0.7904762	23.62029	29685.86		.	.	0.0000	2	0	0	1	0	0	2.65649	0	2.17000	0.6260
4.83	0.39	4.13	1.5	2.452727	0	1	75	129	73	1	.	.	.	.	.	.	0.8152174	22.33166	55406.71		.	.	0.0000	2	1	0	1	0	0	2.75333	0	2.63000	0.2600
4.42	0.82	4.77	1.21	3.187273	0	1	74	102	57	1	.	.	.	.	.	.	0.7956989	20.83333	91829.91		.	.	0.0000	2	1	0	1	0	0	3.94215	0	3.56000	0.6777
5.1	0.6	3.42	1.1	2	0	2	D	135	75	4	2	448.0	.	1.30	1	1	.	31.6	1	2NRTI + IP	0.4408	20.5996	18.6968	.	0	.	1	0	0	3.10909	1	2.32000	0.5455
5.3932	0.95	3.83	0.89	2.51	0	2	104	119	66	2	1	676.0	.	1.60	1	0	1	30.1	1	2NRTI + 1NNRTI	3.2717	18.0370	9.4702	1	0	1	1	0	0	4.30337	1	2.94000	1.0674
5	1.45	4.45	1.79	2	0	2	86	110	69	4	2	652.0	.	1.30	1	0	0.8	27.1	1	2NRTI + 1NNRTI	0.1725	20.4764	15.4086	1	0	0	1	0	0	2.48603	1	2.66000	0.8101
5.2	1.26	4.81	1.04	3.2	0	2	104	117	67	3	2	1331.0	.	1.60	1	0	0.9	31.6	1	2NRTI + 1NNRTI	0.7584	19.7755	13.6044	0	0	0	1	0	0	4.62500	1	3.77000	1.2115
5.38	1.24	4.15	1.01	2.576364	0	2	96	106	82	4	.	.	.	.	.	.	1.043478	28.485	38133.56		.	.	0.0000	1	0	0	0	0	0	4.10891	0	3.14000	1.2277
4.7	1.57	4.63	0.96	3	0	2	K	108	74	3	2	11.0	4.82	.	0	1	.	32.7	1	2NRTI + IP	0.2601	20.9665	15.8850	1	1	0	1	0	0	4.82292	1	3.67000	1.6354
5.7	0.93	3.71	0.97	2.32	0	2	96	112	73	4	2	540.0	.	1.30	1	1	.	27.8	1	2NRTI + 1NNRTI	0.5640	20.7639	14.2834	2	1	.	1	0	0	3.82474	1	2.74000	0.9588
4.9	1.12	5.41	2.03	2.9	0	2	74	133	80	4	2	490.0	.	1.60	1	0	0.8	26	1	2NRTI + IP	0.0000	20.9446	19.8823	1	1	0	1	0	0	2.66502	1	3.38000	0.5517
4.9	0.21	3.26	1	2.1	0	2	D	120	70	4	2	783.0	.	1.30	1	0	.	17.3	1	2NRTI + IP	0.4025	20.5832	8.9610	1	0	0	1	0	0	3.26000	1	2.26000	0.2100
5	1.09	3.34	1.12	1.72	0	2	70	105	65	1	2	477.0	.	1.60	1	0	0.9	16.6	1	2NRTI + 1NNRTI	4.1287	17.0103	12.1314	0	0	0	0	0	0	2.98214	1	2.22000	0.9732
5	0.35	3.84	1.35	2.3	0	2	69	126	70	3	2	870.0	.	1.60	1	1	0.8	19.7	1	II + OTHER ARV	0.0000	20.5284	17.5688	1	0	0	1	0	0	2.84444	1	2.49000	0.2593
4.6	0.78	4.1	D	D	0	2	D	114	74	4	2	298.0	.	1.60	1	0	.	21.2	1	2NRTI + 1NNRTI	12.7474	8.3203	0.0000	.	0	.	0	1	0	.	1	.	.
4.5	1.2	3.8	1.27	1.98	0	2	69	.	.	4	1	13.0	4.81	.	0	0	0.8	19.6	1		.	.	0.0000	0	1	0	1	0	0	2.99213	1	2.53000	0.9449
3.77	0.99	3.41	1.25	1.71	0	2	62	110	70	1	2	382.0	2.81	.	0	0	0.7	18	1	OTHER REGIMENS	0.2382	20.9281	14.9678	1	1	0	1	0	0	2.72800	1	2.16000	0.7920
3.9	1.07	4.14	1.44	2.21	0	2	73	110	70	1	2	515.0	3.95	.	0	0	0.8	20	1	2NRTI + 1NNRTI	3.0801	17.7248	17.0048	2	1	0	1	0	0	2.87500	1	2.70000	0.7431
3.7	1.08	4.3	1.48	2.29	0	2	75	126	98	3	2	541.0	.	1.60	1	1	0.9	23.2	1	2NRTI + 1NNRTI	0.1068	20.5640	17.7796	0	1	0	1	0	0	2.90541	1	2.82000	0.7297
4.7	0.81	4.88	1.6	3	0	2	106	120	70	3	2	460.0	4.39	.	0	0	1	28.6	1	2NRTI + IP	0.0931	21.0568	19.2307	0	0	0	1	0	0	3.05000	1	3.28000	0.5063
4.27	1.27	4.75	1.65	2.522727	0	2	70	113	63	4	.	.	.	.	.	.	0.7	25.89844	63877.08		.	.	0.0000	1	0	0	1	1	0	2.87879	0	3.10000	0.7697
4.61	0.46	4	1.2126	2.578309	0	2	79	126	76	4	.	.	.	.	.	.	0.6528926	27.11777	57200.34		.	.	0.0000	1	0	0	1	1	0	3.29870	0	2.78740	0.3794
4.7	1.1	5.46	1.76	3.2	0	2	68	120	80	1	2	703.0	.	1.30	1	1	0.8	19.5	1	2NRTI + 1NNRTI	1.1882	19.4196	13.6838	1	0	0	1	0	0	3.10227	1	3.70000	0.6250
4.5	1.8	4.16	1.15	2.19	0	2	73	90	50	1	2	62.0	5.50	.	0	1	0.8	19.7	1	OTHER REGIMENS	0.2300	20.9500	16.8706	0	0	1	1	0	0	3.61739	1	3.01000	1.5652
4.55	1.42	6.58	1.77	4.164546	0	2	63	195	70	4	.	.	.	.	.	.	0.7159091	22.58271	27654.13		.	.	0.0000	1	0	1	0	1	0	3.71751	0	4.81000	0.8023
4.27	0.76	4.33	1.41	2.574545	0	2	60	108	66	4	.	.	.	.	.	.	0.6382979	18.31168	63877.08		.	.	0.0000	1	0	0	1	1	0	3.07092	0	2.92000	0.5390
4.8	0.77	4.4	1.54	2.5	0	2	76	105	70	1	2	543.0	.	1.30	1	0	0.8	23.5	1	2NRTI + IP	0.2053	20.4764	15.5209	0	1	0	1	0	1	2.85714	1	2.86000	0.5000
4.9	1.31	5.07	1.13	3.34	0	2	72	100	60	1	1	1434.0	.	1.60	1	0	0.8	21.8	1	OTHER REGIMENS	0.5941	20.3121	12.2710	0	1	0	1	0	0	4.48673	1	3.94000	1.1593
4.72	1.17	4.43	1.37	2.528182	0	2	78	96	61	3	.	.	.	.	.	.	0.7647059	20.14108	61128.31		.	.	0.0000	2	1	1	1	1	0	3.23358	0	3.06000	0.8540
5.38	0.84	3.9	.	.	0	1	98	139	75	3	.	.	.	.	.	.	0.8909091	30.04082	60810.02		.	.	0.0000	1	0	0	1	0	0	.	0	.	.
5.06	1.14	4.76	.	.	0	1	85	100	63	4	2	719.0	.	1.30	1	0	0.8	26.2	1	2NRTI + IP	11.4935	10.3600	10.3190	0	1	1	0	0	0	.	1	.	.
5.4	1.75	4.93	0.91	3.23	0	1	D	D	D	4	2	817.0	.	1.60	1	0	.	26.6	1	2NRTI + IP	11.4031	10.9459	9.0623	0	1	0	1	0	0	5.41758	1	4.02000	1.9231
4.5	0.91	3.7	1.13	2.14721	0	1	71	100	70	4	0	617.0	.	1.60	1	0	0.9	22.7	1		.	.	.	2	0	0	0	0	0	3.27434	1	2.57000	0.8053
4.9	0.9	4.63	1.63	2.6	0	1	93	132	65	4	2	380.0	.	1.60	1	1	0.9	22.5	1	2NRTI + IP	11.3539	10.7515	10.7488	1	0	0	0	0	0	2.84049	1	3.00000	0.5521
5.35	1.08	7.5	5.16	1.849091	0	1	71	125	80	3	.	.	.	.	.	.	0.7888889	22.09671	48103.16		.	.	0.0000	2	0	0	1	0	0	1.45349	0	2.34000	0.2093
5.07	1.1	2.9	0.39	2.01	0	1	.	100	80	1	1	39.0	2.23	.	0	1	.	15.1	1	II + OTHER ARV	0.0411	21.9767	9.6181	0	1	0	1	0	0	7.43590	1	2.51000	2.8205
5	0.71	3.9	1.17	2.41	0	1	69	125	77	4	2	657.0	.	.	1	1	0.8	19.4	1	2NRTI + IP	4.2163	18.1684	10.3655	0	1	0	0	0	0	3.33333	1	2.73000	0.6068
4.4	0.42	2.26	1.05	1.02	0	1	81	100	60	1	2	795.0	.	1.60	1	0	0.9	21.1	1	II + OTHER ARV	0.1944	21.7714	17.5058	2	1	1	1	0	0	2.15238	1	1.21000	0.4000
D	0.99	1.68	0.63	0.6	0	1	61	119	60	1	1	423.0	5.39	.	0	0	0.8	18.7	1	2NRTI + IP	2.5654	19.1348	13.2129	.	1	.	1	0	0	2.66667	1	1.05000	1.5714
5.7	0.48	3.4	1.64	1.55	0	1	77	135	69	4	2	848.0	1.30	.	0	0	0.8	21.2	1	2NRTI + 1NNRTI	16.1123	6.3546	0.0000	2	1	0	1	0	0	2.07317	1	1.76000	0.2927
5	1.52	2.37	0.64	1.04	0	1	.	120	70	2	2	38.0	3.62	.	0	0	.	21.7	1	II + OTHER ARV	17.6181	4.1615	1.8836	2	1	0	0	0	0	3.70313	1	1.73000	2.3750
5.3	0.92	4.56	1.21	2.93	0	1	D	127	66	1	2	515.0	.	1.60	1	0	.	22.6	1	2NRTI + IP	0.3559	21.3936	20.6133	2	1	0	1	0	0	3.76860	1	3.35000	0.7603
4.7	1.61	3.99	1.44	1.8	0	1	70	113	64	1	2	610.0	.	1.60	1	1	0.8	21.8	1	2NRTI + IP	6.5352	15.2088	15.2005	2	1	0	0	0	1	2.77083	1	2.55000	1.1181
3.43	0.5	4.07	1.42	2.42	0	1	70	110	70	1	2	173.0	2.19	.	0	0	0.8	22.8	1	2NRTI + IP	9.8179	12.3751	9.4921	1	0	0	0	0	0	2.86620	1	2.65000	0.3521
4.7816	1.16586	4.24268	1.24176	2.48352	0	1	80	110	70	1	2	474.0	4.25	.	0	0	0.9	18.8	1	2NRTI + IP	4.4025	17.5496	16.4189	2	0	0	1	0	0	3.41667	1	3.00092	0.9389
4.55	1.11	4.59	1.06	3.025455	0	1	83	123	80	2	.	.	.	.	.	.	0.8383839	24.91363	60810.02		.	.	0.0000	1	0	0	1	0	0	4.33019	0	3.53000	1.0472
5.5	0.69	5.1	1.8	2.986364	0	1	79	140	77	1	.	.	.	.	.	.	0.8229167	22.72281	19790.57		.	.	0.0000	1	0	0	1	0	0	2.83333	0	3.30000	0.3833
4.64	1.08	4.78	1.35	2.939091	0	1	73	115	80	1	.	.	.	.	.	.	0.8202247	22.45675	16034.38		.	.	0.0000	2	0	1	1	0	0	3.54074	0	3.43000	0.8000
4.8	1.1	4.22	0.88	2.84	0	1	88	115	79	3	2	938.0	.	1.60	1	0	0.9	22.5	1	2NRTI + IP	17.3799	5.0815	3.1431	0	1	1	1	0	1	4.79545	1	3.34000	1.2500
D	1.59	3.9	0.81	2.38	0	2	D	D	D	4	2	214.0	3.98	.	0	0	.	19.1	1	2NRTI + IP	21.4812	0.3066	0.3066	.	0	.	1	1	0	4.81481	1	3.09000	1.9630
5.8	0.77	5.06	.	.	0	2	101	146	79	4	2	1054.0	.	1.30	1	0	0.9	25.8	1	II + OTHER ARV	0.1177	22.3792	22.3299	1	0	0	1	1	0	.	1	.	.
4.6	1.21	4.8	1.78	2.47	0	2	97	130	70	2	2	952.0	.	1.60	1	0	0.9	25.6	1	2NRTI + 1NNRTI	12.1396	9.9411	5.5989	1	0	0	0	1	0	2.69663	1	3.02000	0.6798
5	0.68	4.3	1.41	2.58	0	2	101	127	69	3	2	1218.0	2.66	.	0	0	0.9	28	1	2NRTI + IP	15.1896	6.3874	2.2067	0	1	0	0	0	0	3.04965	1	2.89000	0.4823
4.33	0.79	6.6	2.12	.	0	2	106	112	82	3	.	.	.	.	.	.	0.848	32.32653	61128.31		.	.	0.0000	2	1	1	1	0	0	3.11321	0	4.48000	0.3726
4.7816	0.855	5.5212	1.7802	3.352364	0	2	86	112	72	4	.	.	.	.	.	.	0.7962963	25.19133	76283.01		.	.	0.0000	0	1	1	1	0	0	3.10145	0	3.74100	0.4803
4.2	0.78	6.47	3.81	2.31	0	2	77	160	115	2	2	452.0	.	1.30	1	0	0.9	20.9	1	2NRTI + 1NNRTI	3.7947	18.0972	14.1246	.	0	0	0	1	0	1.69816	1	2.66000	0.2047
4.5	0.65	4.59	1.37	2.92	0	2	81	110	65	4	2	185.0	4.80	.	0	0	0.9	24.3	1	2NRTI + IP	1.6975	19.8494	13.0568	1	0	0	0	0	0	3.35036	1	3.22000	0.4745
4.5	.	4.7	1.42	2.99	0	2	71	107	61	4	2	.	.	.	.	0	0.8	21.6	1	2NRTI + 1NNRTI	1.9932	19.5866	17.4784	1	0	0	0	0	0	3.30986	1	3.28000	.
4.9	0.67	3.38	1.6	1.48	0	2	.	125	80	.	2	677.0	.	1.30	1	1	.	21.4	1	II + OTHER ARV	0.1205	22.1246	20.3669	.	0	.	1	0	0	2.11250	1	1.78000	0.4188
5.2	0.52	3.5	1.5	1.72	0	2	72	D	D	4	2	583.0	.	1.30	1	0	0.8	22.5	1	II + OTHER ARV	0.5832	21.4812	3.1951	1	0	0	1	0	0	2.33333	1	2.00000	0.3467
4.6	1.06	4.62	1.67	2.47	0	2	64	139	77	4	2	437.0	1.30	1.30	0	0	0.8	19.9	1	2NRTI + IP	2.3053	19.3785	16.1451	.	0	.	1	1	0	2.76647	1	2.95000	0.6347
.	0.66	4.5	2.3	1.9	0	2	66	100	70	1	.	.	.	.	.	.	0.7021276	19.05197	5560.431		.	.	0.0000	1	0	1	1	0	0	1.95652	0	2.20000	0.2870
4.44	0.53	4.04	2.1	1.699091	0	2	66	112	61	4	.	.	.	.	.	.	0.7764706	19.52621	27654.13		.	.	0.0000	1	0	0	1	0	0	1.92381	0	1.94000	0.2524
4.38	1.31	5.62	2.24	2.784545	0	2	70	108	69	3	.	.	.	.	.	.	0.6862745	23.54852	16569.77		.	.	0.0000	0	0	1	1	1	0	2.50893	0	3.38000	0.5848
4.22	0.63	2.94	1.2384	1.415236	0	2	69	106	67	1	.	.	.	.	.	.	0.8625	19.66417	19066.77		.	.	0.0000	2	0	1	1	1	0	2.37403	0	1.70160	0.5087
.	0.67	5.4	1.7	3.395455	0	2	80	102	67	4	.	.	.	.	.	.	0.8510638	21.75468	47907.8		.	.	0.0000	1	0	0	0	0	0	3.17647	0	3.70000	0.3941
4.6	0.98	5.42	0.9	4.07	0	2	75	110	80	1	2	380.0	.	1.30	1	1	0.8	21	1	OTHER REGIMENS	10.1273	12.1561	8.6078	0	1	0	0	0	0	6.02222	1	4.52000	1.0889
4.9	0.86	3.84	1.55	1.9	0	2	70	130	80	1	2	559.0	.	1.60	1	0	0.8	20.1	1	2NRTI + IP	7.7207	14.0260	12.3860	0	1	0	0	0	0	2.47742	1	2.29000	0.5548
6	1.01	3.52	0.82	2.25	0	2	93	120	70	4	2	575.0	3.05	.	0	0	1	24.2	1	II + OTHER ARV	2.7132	19.6112	14.6229	0	1	1	1	0	0	4.29268	1	2.70000	1.2317
5	1	4.8	1.48	2.87	0	2	76	110	80	1	2	249.0	.	1.60	1	1	0.9	20.4	1	II + OTHER ARV	0.7666	20.9884	19.4442	0	1	1	1	0	0	3.24324	1	3.32000	0.6757
4.27	0.8	3.65	0.85	2.43	0	2	K	90	65	1	1	16.0	.	2.90	1	0	.	18.9	1	2NRTI + IP	19.6468	1.9028	0.4025	0	1	.	1	0	0	4.29412	1	2.80000	0.9412
4.3	0.75	5	2.93	1.71	0	2	73	142	81	4	2	688.0	.	1.60	1	0	0.9	19	1	2NRTI + IP	1.0075	20.9199	18.9815	2	1	0	0	0	0	1.70648	1	2.07000	0.2560
4.6	0.87	6.34	1.39	4.56	0	2	D	109	70	4	2	1247.0	1.30	.	0	1	.	21.8	1	II + OTHER ARV	0.4709	21.4319	21.0595	0	1	0	1	0	0	4.56115	1	4.95000	0.6259
4.8	3.61	7	1.18	4.18	0	2	85	110	80	2	2	628.0	.	1.30	1	0	0.9	25	1	II + OTHER ARV	0.1314	21.4237	19.3484	1	0	1	1	1	1	5.93220	1	5.82000	3.0593
4.7	0.37	3.6	1.08	2.32	0	2	84	111	64	3	2	75.0	2.80	.	0	0	0.8	27.2	1	2NRTI + IP	18.4750	3.3895	2.0260	.	1	0	0	0	0	3.33333	1	2.52000	0.3426
5.89	1.2426	4.2054	1.3932	2.247382	0	2	83	98	65	1	.	.	.	.	.	.	0.7830189	26.43218	51197.65		.	.	0.0000	0	1	0	1	1	0	3.01852	0	2.81220	0.8919
4.61	0.75	5.05	1.06	3.649091	0	2	115	107	80	4	.	.	.	.	.	.	0.858209	34.74331	41026.51		.	.	0.0000	2	1	1	1	1	0	4.76415	0	3.99000	0.7075
4.2	0.7	4.6	1.4	2.9	0	2	81	120	70	4	2	471.0	.	1.60	1	0	0.9	24	1	2NRTI + 1NNRTI	11.5181	10.0616	5.2567	1	0	0	0	1	0	3.28571	1	3.20000	0.5000
4.4	5.33	6.69	1.46	D	0	2	80	108	74	4	2	5.0	5.54	.	0	1	0.9	22.6	1	OTHER REGIMENS	7.3429	14.8665	7.9890	0	0	0	0	0	0	4.58219	1	5.23000	3.6507
5.2	2	7.3	1.57	4.820909	0	2	71	117	79	1	.	.	.	.	.	.	0.7395833	22.51531	16569.77		.	.	0.0000	2	0	0	1	0	1	4.64968	0	5.73000	1.2739
4.39	0.82	3.97	1.08	2.517273	0	2	69	144	71	1	.	.	.	.	.	.	0.75	20.50979	23793.74		.	.	0.0000	1	0	0	1	1	0	3.67593	0	2.89000	0.7593
4.3	1.49	6	.	.	0	2	81	K	K	1	2	241.0	3.03	.	0	0	0.8	24.7	1	OTHER REGIMENS	2.5462	19.1321	11.2526	0	1	0	1	0	1	.	1	.	.
4.6	0.9	3.58	1.1	2.1	0	2	75	112	69	1	1	881.0	4.36	.	0	0	0.8	17.2	1	2NRTI + IP	0.1259	21.6208	12.5859	0	1	0	1	0	0	3.25455	1	2.48000	0.8182
4.6	0.7	2.38	1.51	0.55	0	2	22	114	81	1	2	400.0	5.54	.	0	0	0.8	15.8	1	2NRTI + IP	15.1513	7.0335	0.7228	0	1	0	0	0	0	1.57616	1	0.87000	0.4636
4.28	1.02	5.23	1.5222	3.244164	0	2	67	118	86	1	.	.	.	.	.	.	0.8701299	22.50743	41026.51		.	.	0.0000	1	1	0	1	1	0	3.43582	0	3.70780	0.6701
6.1	2.24	3.5	1.18	1.31	0	1	D	130	70	4	2	180.0	.	1.60	1	1	.	25	1	II + OTHER ARV	0.4736	22.4805	20.7721	0	0	0	1	0	0	2.96610	1	2.32000	1.8983
6.3	4.84	5.26	1.25	3.4	0	1	82	140	80	1	2	856.0	.	1.60	1	0	0.8	25.6	1	2NRTI + 1NNRTI	19.3347	3.7180	0.3231	2	0	0	1	0	0	4.20800	1	4.01000	3.8720
4.7	1.68	5.5	1.41	3.33	0	1	.	135	70	1	2	1507.0	.	.	.	0	.	25.5	1	2NRTI + IP	20.6516	1.9220	1.9220	2	1	0	0	0	0	3.90071	1	4.09000	1.1915
4.46	0.84	4.54	1.3	2.86	0	1	D	118	61	3	2	198.0	2.88	.	0	1	.	24.8	1	2NRTI + IP	1.0760	22.2998	14.3847	2	0	0	1	0	0	3.49231	1	3.24000	0.6462
4.1	12.66	5.47	0.7	2.1	0	1	78	125	70	4	2	62.0	4.03	.	0	1	1	18.9	1	II + OTHER ARV	0.6598	22.6064	17.7440	0	0	0	1	0	0	7.81429	1	4.77000	18.0857
4.27	1.54	4.59	1.18	2.71	0	1	75	120	70	1	2	717.0	.	1.30	1	1	0.9	20.4	1	2NRTI + IP	0.0000	23.3128	23.3128	2	1	0	1	0	0	3.88983	1	3.41000	1.3051
4.6	0.54	2.86	0.98	1.41	0	1	70	137	75	4	1	3.0	4.85	.	0	1	1.5	19.5	1	2NRTI + IP	15.0226	7.7481	5.9576	2	1	0	0	0	0	2.91837	1	1.88000	0.5510
4.66	1.02	6.33	1.2	4.67	0	1	80	104	64	4	2	507.0	.	1.30	1	1	1.1	21	1	II + OTHER ARV	0.4873	22.0972	21.1636	2	1	0	1	0	0	5.27500	1	5.13000	0.8500
4.3	0.41	4.12	1.161	2.772636	0	1	72	118	74	1	.	.	.	.	.	.	0.8275862	19.44444	62971.47		.	.	0.0000	2	1	1	1	0	0	3.54866	0	2.95900	0.3531
3.7	1.12	4.9	1.4	2.99	0	1	87	130	90	2	2	452.0	2.39	.	0	0	0.8	22.8	1	II + OTHER ARV	6.4093	16.4928	10.0726	1	0	0	0	0	0	3.50000	1	3.50000	0.8000
5.27	0.52	4.31	1.57	2.503636	0	1	83	130	70	1	.	.	.	.	.	.	0.8217822	23.58984	9895.282		.	.	0.0000	1	0	0	1	0	0	2.74522	0	2.74000	0.3312
5.11	1	4.56	1.46	2.645454	0	1	78	133	73	3	.	.	.	.	.	.	0.78	20.99723	16034.38		.	.	0.0000	2	0	0	1	0	0	3.12329	0	3.10000	0.6849
.	1.55	4.44	1.05	2.68	0	1	75	122	66	1	2	1218.0	.	1.30	1	1	0.9	20.9	1	2NRTI + 1NNRTI	1.5441	21.5168	15.6715	0	1	0	1	0	0	4.22857	1	3.39000	1.4762
4.27	0.78	3.72	1.37	1.995455	0	1	74	115	63	1	.	.	.	.	.	.	0.7956989	20.03122	87095.91		.	.	0.0000	2	1	0	1	0	0	2.71533	0	2.35000	0.5693
4.2812	0.58	4.1022	1.26	2.578564	0	2	71	106	73	4	.	.	.	.	.	.	0.816092	24.43519	13827.06		.	.	0.0000	0	0	0	1	0	0	3.25571	0	2.84220	0.4603
4.8	1.75	3.77	0.86	2.12	0	2	89	110	68	1	2	688.0	2.00	.	0	0	0.9	27.2	1	2NRTI + 1NNRTI	0.8323	21.7851	12.0110	1	0	1	1	0	0	4.38372	1	2.91000	2.0349
3.9	2.2	4.12	1	1.46	0	2	91	130	80	4	2	700.0	.	1.60	1	0	0.8	30.5	1	2NRTI + IP	11.3922	11.4387	9.6372	1	0	1	0	0	0	4.12000	1	3.12000	2.2000
4.96	2.63	4.99	1.04	2.75	0	2	99	110	60	4	2	381.0	.	1.30	1	0	1	29.4	1	2NRTI + IP	4.4764	18.4285	18.2396	0	0	0	0	1	0	4.79808	1	3.95000	2.5288
5	0.83	2.63	1.07	1.18	0	2	101	120	80	4	2	550.0	2.93	.	0	1	1	26.2	1	II + OTHER ARV	5.7906	17.5031	16.0548	0	1	0	0	0	0	2.45794	1	1.56000	0.7757
4.9	1.1	5.2	1.52	3.17	0	2	113	114	83	1	2	139.0	.	.	1	0	1	38.9	1	2NRTI + 1NNRTI	0.7064	22.7543	17.0815	1	1	0	1	0	0	3.42105	1	3.68000	0.7237
4.8	0.66	3.2	0.91	0.77	0	2	69	120	60	4	2	866.0	.	1.60	1	0	0.8	19.9	1	2NRTI + IP	6.9405	15.5866	12.7611	1	0	0	0	0	0	3.51648	1	2.29000	0.7253
3.66	0.92	2.99	1.05	1.52	0	2	.	105	60	1	2	1152.0	.	1.60	1	0	.	19.8	1	2NRTI + IP	7.1978	15.3457	12.5175	1	0	0	1	0	0	2.84762	1	1.94000	0.8762
3.8	1.16	4.64	1.3	2.81	0	2	76	110	70	3	2	705.0	.	1.30	1	0	0.9	19.1	1	2NRTI + 1NNRTI	9.6947	12.8323	8.6434	0	0	0	0	0	0	3.56923	1	3.34000	0.8923
4.4	1.5	5.82	1.46	3.93	0	2	77	120	70	3	2	624.0	.	1.30	1	0	0.8	21.7	1	II + OTHER ARV	1.1608	21.9822	18.0917	0	0	0	1	1	0	3.98630	1	4.36000	1.0274
4.73	0.41	3.71	1.8	1.72	0	2	60	126	68	4	2	397.0	.	1.30	1	0	0.8	17.9	1	2NRTI + 1NNRTI	0.2930	22.8528	12.0821	.	0	0	1	0	0	2.06111	1	1.91000	0.2278
5.1	1.05	5.5	1.44	3.56	0	2	D	140	70	4	1	581.0	.	1.60	1	1	.	22.7	1	2NRTI + 1NNRTI	0.3121	23.0226	7.6934	0	0	0	1	0	0	3.81944	1	4.06000	0.7292
4.1	0.65	3.99	1.4	2.294545	0	2	65	93	72	4	.	.	.	.	.	.	0.6632653	22.56972	8284.881		.	.	0.0000	1	0	1	1	1	0	2.85000	0	2.59000	0.4643
4.67	0.69	5.5	1.9	3.286364	0	2	65	100	64	3	.	.	.	.	.	.	0.7065217	18.53419	18560.18		.	.	0.0000	2	0	1	1	1	0	2.89474	0	3.60000	0.3632
3.6	0.41	3.7	1.42	2.1	0	2	71	100	60	4	2	32.0	4.78	.	0	1	0.7	21.5	1	2NRTI + IP	21.6427	1.7522	1.2457	2	1	0	0	0	0	2.60563	1	2.28000	0.2887
4.6	1.11	2.2	0.68	1	0	2	96	100	70	4	2	144.0	5.83	.	0	1	1.3	21.9	1	2NRTI + IP	13.6893	9.5633	5.5688	.	1	.	1	0	0	3.23529	1	1.52000	1.6324
5.3	1.18	6.1	1.26	4.3	0	2	82	113	85	4	2	423.0	.	.	.	0	1.4	19.6	1	OTHER REGIMENS	3.9233	18.9925	17.4292	0	1	1	1	1	0	4.84127	1	4.84000	0.9365
4.6	0.86	5.41	1.2	3.82	0	2	75	D	D	4	2	530.0	.	1.30	1	0	0.8	23	1	OTHER REGIMENS	0.8214	22.4339	19.3840	2	1	0	0	1	0	4.50833	1	4.21000	0.7167
5.2	0.48	3.24	1.24	1.8	0	2	82	113	79	1	2	740.0	.	1.60	1	0	1.1	18.4	1	II + OTHER ARV	0.0000	22.6886	22.6776	0	1	1	1	1	0	2.61290	1	2.00000	0.3871
5.11	0.94	5.93	1.41	4.092727	0	2	90	100	60	3	.	.	.	.	.	.	0.7894737	31.25	55308.26		.	.	0.0000	0	0	0	1	0	0	4.20567	0	4.52000	0.6667
4.65	0.7	3.08	1.43	1.33	0	2	74	110	60	4	2	514.0	2.55	.	0	0	0.8	19.7	1	2NRTI + IP	0.8980	22.2615	18.5873	1	0	0	1	0	0	2.15385	1	1.65000	0.4895
5.16	1.37	5.39	1.83	2.937273	0	2	63	110	70	1	.	.	.	.	.	.	0.7325581	20.44444	22848.82		.	.	0.0000	1	0	0	1	1	0	2.94536	0	3.56000	0.7486
4.55	1.01	4.08	1.83	1.790909	0	2	71	121	69	4	.	.	.	.	.	.	0.7553192	20.83253	38133.56		.	.	0.0000	2	0	1	1	1	0	2.22951	0	2.25000	0.5519
4.448	0.8892	6.0372	1.935	3.698018	0	2	77	114	92	4	.	.	.	.	.	.	0.77	22.03331	47587.49		.	.	0.0000	2	0	1	1	1	0	3.12000	0	4.10220	0.4595
4.39	0.83	4.38	2.1414	1.861328	0	2	62	96	59	4	.	.	.	.	.	.	0.7209302	17.12876	34273.23		.	.	0.0000	1	0	0	1	1	0	2.04539	0	2.23860	0.3876
5.16	1.19	5.31	1.73	3.039091	0	2	79	115	55	3	.	.	.	.	.	.	0.7745098	24.44728	47587.49		.	.	0.0000	1	0	1	1	1	0	3.06936	0	3.58000	0.6879
4.6	2.55	5.98	1.01	3.81	0	1	101	120	60	1	2	526.0	.	1.60	1	0	1	27.8	1	2NRTI + 1NNRTI	3.8467	20.4956	12.8843	0	0	.	1	0	0	5.92079	1	4.97000	2.5248
5.43	0.35	3.57	1.07	2.3	0	1	D	136	75	4	2	458.0	.	1.50	1	0	.	28.1	1	2NRTI + 1NNRTI	18.8337	4.9227	0.0000	.	0	.	1	0	0	3.33645	1	2.50000	0.3271
4.72	1.15	3.61	1.03	2.06	0	1	86	124	67	4	2	666.0	.	1.30	1	0	0.9	25.7	1	II + OTHER ARV	1.1280	23.1786	18.4723	2	0	1	1	0	0	3.50485	1	2.58000	1.1165
3.4	0.96	3.89	0.89	2.56	0	1	81	125	80	1	2	370.0	1.80	.	0	0	1	19	1	2NRTI + 1NNRTI	1.4648	22.0507	14.1383	0	0	0	1	0	0	4.37079	1	3.00000	1.0787
3.2	2.7	4.27	0.84	2.24	0	1	65	96	65	1	2	1363.0	1.60	.	0	0	0.8	16.9	1	II + OTHER ARV	1.1581	22.4969	11.5702	1	0	1	1	0	0	5.08333	1	3.43000	3.2143
4.4	0.94	3.09	1.03	1.63	0	1	70	115	72	4	2	760.0	.	1.90	1	1	0.8	21.1	1	2NRTI + IP	3.9206	19.8220	12.9336	.	0	0	1	0	0	3.00000	1	2.06000	0.9126
4.8	1.44	3.27	2.55	0.06	0	1	73	105	70	4	2	564.0	.	1.60	1	0	0.8	21.1	1	2NRTI + 1NNRTI	14.4394	9.8179	0.0000	2	0	0	0	0	0	1.28235	1	0.72000	0.5647
4.51	1.76	5.39	1.16	3.4	0	1	D	D	D	1	2	955.0	.	1.50	1	0	.	18.3	1	2NRTI + 1NNRTI	9.6400	14.6420	4.5120	0	1	0	1	0	0	4.64655	1	4.23000	1.5172
4.5	0.88	3.8	1.74	1.66	0	1	71	142	67	1	2	74.0	5.10	.	0	1	0.9	17.6	1	OTHER REGIMENS	1.4401	22.2396	12.3285	1	1	0	1	0	0	2.18391	1	2.06000	0.5057
5.1	1.11	2.66	1	1.1	0	1	.	120	70	4	2	189.0	.	1.30	1	0	.	22.5	1	OTHER REGIMENS	1.2457	23.2252	20.0575	0	1	0	1	0	0	2.66000	1	1.66000	1.1100
3.4	0.67	3.4	1.2	1.85	0	1	69	108	66	3	2	169.0	.	.	.	0	0.8	22.8	1	2NRTI + IP	16.2409	7.6441	6.5955	0	1	1	0	0	0	2.83333	1	2.20000	0.5583
5.2	0.38	4.22	1.6	2.5	0	1	78	115	70	4	2	155.0	4.32	.	0	1	0.8	20.4	1	II + OTHER ARV	0.2656	23.6112	22.2286	0	1	0	0	0	0	2.63750	1	2.62000	0.2375
4.6	1.93	5.6	D	D	0	1	K	110	60	.	2	751.0	.	1.60	1	0	.	21.1	1	2NRTI + IP	1.9384	22.2094	7.3101	.	1	.	1	0	0	.	1	.	.
4.8	1.41	4.62	0.97	3.01	0	1	105	149	81	1	2	897.0	.	1.30	1	0	1.1	25	1	II + OTHER ARV	0.5038	23.2444	18.1958	1	0	0	1	0	0	4.76289	1	3.65000	1.4536
5.45	0.99	6.31	1.84	4.02	0	1	102	119	78	1	.	.	.	.	.	.	0.9026549	29.35639	54284.77		.	.	0.0000	2	0	0	1	0	0	3.42935	0	4.47000	0.5380
4.7	1.09	4.5	0.9	3.104545	0	1	87	129	71	4	.	.	.	.	.	.	0.8365384	25.59403	16034.38		.	.	0.0000	2	0	0	1	0	0	5.00000	0	3.60000	1.2111
5.8	1.69	3.95	0.95	2.23	0	1	81	122	74	2	1	984.0	3.60	.	0	0	0.9	26.3	1	OTHER REGIMENS	0.3176	23.3840	14.5708	0	1	0	1	0	0	4.15789	1	3.00000	1.7789
4.7	0.73	3.1	1.39	1.38	0	1	77	98	74	4	2	345.0	.	1.60	1	1	0.8	22.7	1	II + OTHER ARV	0.3532	23.4196	11.2799	1	0	0	1	0	0	2.23022	1	1.71000	0.5252
4.05	1.58	4.41	1.1	2.59	0	1	82	125	65	4	2	484.0	1.94	.	0	0	0.9	24.5	1	OTHER REGIMENS	6.4750	17.6893	6.7598	1	0	1	1	0	0	4.00909	1	3.31000	1.4364
5	4.93	6.47	1.1	3.9	0	1	78	140	80	3	2	612.0	.	1.30	1	0	0.9	21.3	1	II + OTHER ARV	1.7659	21.8261	20.0794	2	0	1	1	0	0	5.88182	1	5.37000	4.4818
4.66	0.8	5.03	1.49	3.176364	0	1	78	125	60	1	.	.	.	.	.	.	0.8041237	19.11075	16034.38		.	.	0.0000	2	0	0	1	0	0	3.37584	0	3.54000	0.5369
4.44	0.8	4.05	1.16	2.526364	0	1	93	124	67	1	.	.	.	.	.	.	1.01087	24.25128	65972.55		.	.	0.0000	2	0	0	1	0	0	3.49138	0	2.89000	0.6897
4.2	0.72	3.67	D	D	0	2	88	127	85	4	2	320.0	2.87	.	0	0	0.9	26.7	1	2NRTI + IP	0.2793	23.7207	14.9295	0	0	.	1	1	0	.	1	.	.
4.39	0.93	5.99	1	4.57	0	2	86	130	74	4	2	786.0	.	1.30	1	0	0.8	34.2	1	2NRTI + IP	21.3552	2.8364	2.8364	1	1	0	1	0	0	5.99000	1	4.99000	0.9300
5.26	2.34	4.88	0.93	2.886364	0	2	108	121	82	3	.	.	.	.	.	.	0.864	35.28934	14876.03		.	.	0.0000	2	1	1	1	1	0	5.24731	0	3.95000	2.5161
5	0.54	3.44	1.76	1.44	0	2	72	K	K	3	0	618.0	.	1.60	1	0	0.8	22.5	1		.	.	.	0	0	0	0	0	0	1.95455	1	1.68000	0.3068
4.6	0.4	2.77	1.29	1.3	0	2	72	105	67	3	2	718.0	.	1.30	1	0	0.8	20.5	1	2NRTI + IP	7.1157	17.0075	13.7413	2	0	1	1	0	0	2.14729	1	1.48000	0.3101
5.5	0.98	3.3	1.46	1.4	0	2	79	110	70	1	2	571.0	1.64	.	0	0	0.8	21.5	1	2NRTI + IP	1.1417	22.8145	19.0116	.	0	.	1	0	0	2.26027	1	1.84000	0.6712
4.5	0.67	3.28	0.81	2.2	0	2	81	110	60	4	2	.	4.07	.	0	0	0.9	20.5	1	2NRTI + IP	22.2615	2.2040	2.2040	2	0	0	0	0	0	4.04938	1	2.47000	0.8272
4.47	0.74	3.64	1	2.3	0	2	72	119	63	3	2	25.0	4.80	.	0	0	0.8	20	1	OTHER REGIMENS	1.7358	22.3874	21.3607	1	0	1	1	0	0	3.64000	1	2.64000	0.7400
4.3	1.09	4.4	1.6	2.26	0	2	78	117	71	4	2	358.0	.	1.30	1	0	0.8	18.3	1	2NRTI + IP	16.1916	7.8823	7.8823	1	0	0	1	0	0	2.75000	1	2.80000	0.6813
4.0588	0.5358	3.7152	1.4706	2.001055	0	2	73	102	68	4	.	.	.	.	.	.	0.8295454	19.30097	11424.41		.	.	0.0000	1	0	0	1	1	0	2.52632	0	2.24460	0.3643
5.49	1.04	3.46	1.21	1.777273	0	2	70	114	71	2	.	.	.	.	.	.	0.8536586	21.0772	38273.79		.	.	0.0000	2	0	0	1	0	0	2.85950	0	2.25000	0.8595
4.7816	1.9152	5.2632	1.9608	2.431854	0	2	68	95	68	1	.	.	.	.	.	.	0.7083333	19.11058	95333.9		.	.	0.0000	2	0	0	1	1	0	2.68421	0	3.30240	0.9767
4.36	1	6.56	1.49	4.615455	0	2	74	106	78	1	.	.	.	.	.	.	0.7474747	23.51575	19066.77		.	.	0.0000	1	0	1	1	0	0	4.40268	0	5.07000	0.6711
4.84	0.47	3.46	1.39	1.856364	0	2	72	116	76	4	.	.	.	.	.	.	0.742268	23.07323	16681.3		.	.	0.0000	2	0	0	1	0	1	2.48921	0	2.07000	0.3381
4.26	0.75	3.51	1.08	2.089091	0	2	75	102	71	1	.	.	.	.	.	.	0.7978724	22.99673	19066.77		.	.	0.0000	2	0	1	1	0	1	3.25000	0	2.43000	0.6944
4.4	0.95	4.5	1.18	2.85	0	2	.	119	67	3	2	8.0	5.16	.	0	1	.	22.7	1	OTHER REGIMENS	2.1355	22.2478	12.3532	.	1	.	1	0	0	3.81356	1	3.32000	0.8051
4.4	0.55	3.7	1.45	2.02	0	2	78	132	84	4	2	95.0	1.67	.	0	0	0.8	23.2	1	II + OTHER ARV	14.8830	9.5414	7.5811	2	1	1	0	0	0	2.55172	1	2.25000	0.3793
5.36	1	3.75	1.1	2.2	0	2	65	140	63	4	2	588.0	.	.	.	0	0.8	20.4	1	2NRTI + IP	0.2930	23.4634	19.1951	0	1	1	1	0	0	3.40909	1	2.65000	0.9091
4.8	0.7	5	1.8	2.88	0	2	76	101	81	1	2	850.0	.	1.60	1	0	0.9	21.2	1	OTHER REGIMENS	9.1964	14.3901	14.3737	2	1	1	0	1	0	2.77778	1	3.20000	0.3889
4.91	0.78	3.55	1.25	1.945454	0	2	78	98	63	1	.	.	.	.	.	.	0.7090909	27.9007	11424.41		.	.	0.0000	2	0	0	1	0	0	2.84000	0	2.30000	0.6240
5.1	1.22	3.3	1.1	1.645454	0	2	79	115	72	1	.	.	.	.	.	.	0.745283	28.87544	19066.77		.	.	0.0000	2	0	0	1	1	0	3.00000	0	2.20000	1.1091
4.83	0.6	3.79	.	.	0	2	85	110	67	1	.	.	.	.	.	.	0.85	25.26292	91692.45		.	.	0.0000	2	1	0	1	0	0	.	0	.	.
4.9	0.9	4.49	1.73	2.36	0	2	67	105	69	4	2	903.0	.	1.60	1	0	0.8	19.4	1	2NRTI + 1NNRTI	5.8535	17.8508	10.7461	1	0	1	1	0	0	2.59538	1	2.76000	0.5202
4.94	0.59	4.33	1.21	2.851818	0	2	81	109	74	1	.	.	.	.	.	.	0.81	24.03831	11424.41		.	.	0.0000	1	0	0	1	1	1	3.57851	0	3.12000	0.4876
4.55	0.64	4.36	1.57	2.499091	0	2	60	106	56	2	.	.	.	.	.	.	0.6976744	18.78525	16569.77		.	.	0.0000	2	0	1	1	1	0	2.77707	0	2.79000	0.4076
5.17	0.87	4.7	2.27	2.034545	0	2	70	117	75	4	.	.	.	.	.	.	0.7291667	20.97656	24854.65		.	.	0.0000	2	0	0	1	1	0	2.07048	0	2.43000	0.3833
5.22	1.02	5.81	2.29	3.056364	0	2	75	115	90	3	.	.	.	.	.	.	0.7425743	21.96712	14256.7		.	.	0.0000	0	0	0	1	1	0	2.53712	0	3.52000	0.4454
4.72	2.02	8.13	1.65	5.561818	0	2	65	104	74	1	.	.	.	.	.	.	0.7222222	20.85812	24854.65		.	.	0.0000	0	0	0	1	0	0	4.92727	0	6.48000	1.2242
4.55	0.51	5.37	.	.	0	2	65	116	67	1	.	.	.	.	.	.	0.6770833	19.37968	27654.13		.	.	0.0000	2	0	1	1	1	0	.	0	.	.
5.01	0.71	4.3	1.67	2.307273	0	2	64	100	69	1	.	.	.	.	.	.	0.7356322	17.64729	25593.5		.	.	0.0000	2	0	1	1	0	0	2.57485	0	2.63000	0.4251
4.66	0.79	4.18	1.7	2.120909	0	2	74	110	73	4	.	.	.	.	.	.	0.74	23.60866	33139.54		.	.	0.0000	2	0	0	1	0	0	2.45882	0	2.48000	0.4647
4.86	0.63	4.17	1.98	1.903636	0	2	67	122	74	1	.	.	.	.	.	.	0.7882353	18.01628	57026.83		.	.	0.0000	0	0	0	1	1	0	2.10606	0	2.19000	0.3182
4.3	1.52	5.3	1.4	3.209091	0	2	70	100	69	3	.	.	.	.	.	.	0.7954546	20.14151	25593.5		.	.	0.0000	2	0	1	1	1	0	3.78571	0	3.90000	1.0857
5.45	0.6	3.81	1.64	1.897273	0	2	66	129	79	4	.	.	.	.	.	.	0.8048781	20.57613	8284.881		.	.	0.0000	2	0	1	1	0	0	2.32317	0	2.17000	0.3659
4.9	0.63	4.1	1.47	2.343636	0	2	65	119	72	1	.	.	.	.	.	.	0.6632653	20.11719	19066.77		.	.	0.0000	2	0	1	1	1	0	2.78912	0	2.63000	0.4286
5.1152	0.969	4.1796	0.7998	2.939346	1	1	95	124	85	4	.	.	.	.	.	.	0.8333333	32.86414	36447.17		.	.	0.0000	2	0	1	1	0	0	5.22581	0	3.37980	1.2116
4.9	0.65	4.21681	1.16415	2.76809	1	1	86	141	69	4	2	428.0	2.05	.	0	0	0.9	24.5	1	OTHER REGIMENS	0.9500	23.7728	20.1342	1	0	1	1	0	0	3.62222	1	3.05266	0.5583
4.4	0.78	5.41	2.1	2.9	1	1	78	101	67	4	2	812.0	.	1.30	1	1	0.8	19.6	1	2NRTI + 1NNRTI	10.4175	14.3600	11.2170	1	0	0	0	0	0	2.57619	1	3.31000	0.3714
5.64	3.62	5.43	1.05	1.06067	1	1	75	113	59	2	2	1103.0	.	1.30	1	0	0.9	22.9	1	II + OTHER ARV	1.4374	23.6550	20.3723	2	0	1	1	0	0	5.17143	1	4.38000	3.4476
4.6704	1.4592	5.289	1.0836	3.542127	1	1	88	112	66	4	.	.	.	.	.	.	0.8301887	24.42593	40540.02		.	.	0.0000	2	0	1	1	0	0	4.88095	0	4.20540	1.3466
4.3924	1.1286	4.902	1.1868	3.2022	1	1	94	123	69	1	.	.	.	.	.	.	0.94	25.74558	16034.38		.	.	0.0000	2	0	0	1	0	0	4.13043	0	3.71520	0.9510
4.3	1.63	6.45	1.34	4.37	1	1	95	130	75	4	2	440.0	.	1.60	1	0	1	25.1	1	2NRTI + IP	5.8535	18.7734	16.2683	2	1	0	0	0	0	4.81343	1	5.11000	1.2164
4.6	1.19	4.18	1.44	2.2	1	1	76	143	70	4	2	21.0	.	1.60	1	0	0.9	20.8	1	2NRTI + IP	24.6078	0.2656	0.2656	.	0	.	1	0	0	2.90278	1	2.74000	0.8264
5.61	1.82	5.7	1.11	3.762727	1	1	79	123	65	1	.	.	.	.	.	.	0.8876405	20.51509	43981.7		.	.	0.0000	2	0	1	1	0	0	5.13514	0	4.59000	1.6396
5.6	0.9	6.26	2	3.850909	1	1	75	128	65	4	.	.	.	.	.	.	0.7575758	22.59814	16034.38		.	.	0.0000	2	0	1	1	0	0	3.13000	0	4.26000	0.4500
4.6	1.1	4.23	1.27	2.46	1	1	75	142	73	1	.	.	.	.	.	.	0.78125	22.09964	32068.78		.	.	0.0000	2	0	0	1	0	0	3.33071	0	2.96000	0.8661
4.9	0.4	4.38	1.31	2.888182	1	1	84	116	70	4	.	.	.	.	.	.	0.8484849	22.43673	9895.282		.	.	0.0000	2	0	0	1	0	0	3.34351	0	3.07000	0.3053
4.55	0.54	4.4	1.4	2.754545	1	1	78	121	82	1	.	.	.	.	.	.	0.7647059	22.75956	54284.77		.	.	0.0000	2	0	1	1	0	0	3.14286	0	3.00000	0.3857
5.3	0.69	2.3	1.04	0.95	1	1	76	108	64	1	2	54.0	4.92	.	0	0	0.9	20.2	1	2NRTI + IP	19.4689	5.9959	5.9959	2	1	0	0	0	0	2.21154	1	1.26000	0.6635
4.66	0.68	4.83	1.7	2.820909	1	1	78	130	85	4	.	.	.	.	.	.	0.8125	19.1358	94054.54		.	.	0.0000	2	1	1	0	0	0	2.84118	0	3.13000	0.4000
4.51	0.92	4.61	1.39	2.8	1	2	89	117	75	4	2	906.0	.	1.30	1	0	0.9	28.4	1	2NRTI + 1NNRTI	6.6940	18.0151	3.0910	2	0	0	0	0	0	3.31655	1	3.22000	0.6619
4.94	0.76	6.95	1.7	4.904545	1	2	95	151	75	4	.	.	.	.	.	.	0.7983193	34.50912	33139.54		.	.	0.0000	1	0	0	1	0	0	4.08824	0	5.25000	0.4471
4	0.54	3.83	1.15	2.44	1	2	88	110	60	4	1	476.0	3.18	.	0	0	0.8	27.7	1	2NRTI + 1NNRTI	10.3847	14.2286	7.3867	2	1	0	1	0	0	3.33043	1	2.68000	0.4696
3.1	0.52	3.4	1.45	1.71	1	2	95	118	80	4	2	488.0	.	1.60	1	0	1	26.3	1	2NRTI + 1NNRTI	2.4942	22.8118	7.4305	0	1	1	1	1	1	2.34483	1	1.95000	0.3586
3.89	1.02	5.05	1.81	2.78	1	2	83	110	82	4	2	1160.0	.	1.30	1	1	0.9	22.8	1	2NRTI + IP	0.3203	24.2491	17.2402	0	0	0	1	1	0	2.79006	1	3.24000	0.5635
4.2	0.92	4.77	1.61	2.74	1	2	71	110	60	4	1	587.0	.	1.60	1	0	0.8	20.3	1	2NRTI + 1NNRTI	1.5414	23.1650	12.2218	0	0	0	1	0	1	2.96273	1	3.16000	0.5714
4.9	0.84	4.96	2.2	2.38	1	2	69	100	80	3	2	555.0	.	.	1	1	0.8	22.1	1	2NRTI + IP	0.8268	24.6680	20.6653	0	0	1	1	0	0	2.25455	1	2.76000	0.3818
3.81	0.85	6.72	2.6	3.73	1	2	69	91	50	4	2	769.0	.	1.30	1	1	0.8	20.7	1	II + OTHER ARV	0.7173	24.7556	22.5435	2	0	1	1	0	0	2.58462	1	4.12000	0.3269
4.86	1.05	5.97	1.9	3.59	1	2	83	117	56	3	2	678.0	.	1.30	1	0	0.9	24.3	1	2NRTI + 1NNRTI	3.8220	20.8734	4.0630	0	0	1	1	0	0	3.14211	1	4.07000	0.5526
4.1	0.95	4.28	1.8	2.05	1	2	70	134	60	4	2	544.0	.	1.30	1	0	0.8	19.9	1	2NRTI + IP	20.2738	5.1554	1.9192	1	0	0	1	0	0	2.37778	1	2.48000	0.5278
5	0.71	4.29	1.86	2.11	1	2	67	128	77	4	2	550.0	.	1.30	1	0	0.8	18.9	1	2NRTI + 1NNRTI	9.0705	15.9863	11.8001	.	0	.	1	0	0	2.30645	1	2.43000	0.3817
4.3	1.23	4.02	0.82	2.64	1	2	164	100	60	1	2	410.0	.	1.40	1	0	1.9	19.2	1	2NRTI + IP	3.6715	21.6153	19.2909	0	1	0	1	0	0	4.90244	1	3.20000	1.5000
4.8	1.7	5.13	1.33	3.04	1	2	60	95	50	1	2	459.0	1.72	.	0	1	0.7	19.6	1	2NRTI + 1NNRTI	2.3546	22.5955	15.4880	0	1	0	0	1	0	3.85714	1	3.80000	1.2782
4.8	1.19	5.43	1.52	3.37	1	2	66	120	80	1	2	654.0	.	1.60	1	0	1	17.3	1	OTHER REGIMENS	3.8987	21.2485	19.9562	0	0	1	1	0	0	3.57237	1	3.91000	0.7829
4.05	1.09	5.5	1.67	3.334545	1	2	70	123	84	4	.	.	.	.	.	.	0.7	21.96712	28513.42		.	.	0.0000	2	0	1	1	1	0	3.29341	0	3.83000	0.6527
4.83	0.72	3.7926	1.32	2.145327	1	2	69	99	59	2	.	.	.	.	.	.	0.8117647	18.46722	11424.41		.	.	0.0000	2	0	0	1	0	0	2.87318	0	2.47260	0.5455
3.89	1.31	4.97	1.806	2.568545	1	2	66	113	65	1	.	.	.	.	.	.	0.6947368	20.17301	27654.13		.	.	0.0000	2	0	0	1	0	0	2.75194	0	3.16400	0.7254
5.22	0.99	3.17	0.98	1.74	1	1	91	120	75	4	.	.	.	.	.	.	0.9285714	25.53545	19790.57		.	.	0.0000	1	0	0	0	0	0	3.23469	0	2.19000	1.0102
4.46	0.91	2.21	0.8	1	1	1	91	120	60	4	2	713.0	3.99	.	0	0	0.9	27.9	1	II + OTHER ARV	25.3771	0.1342	0.1342	0	1	0	0	0	0	2.76250	1	1.41000	1.1375
6.83	2.95	3.97	0.75	1.879091	1	1	125	120	70	4	.	.	.	.	.	.	0.9615384	36.11111	130086.9		.	.	0.0000	2	1	0	1	0	0	5.29333	0	3.22000	3.9333
4.85	1.07	4.48	1.6	2.39	1	1	77	140	80	2	2	554.0	.	1.30	1	1	0.9	23.7	1	2NRTI + 1NNRTI	11.3539	15.0773	11.5154	2	0	0	0	0	0	2.80000	1	2.88000	0.6688
4.8	2.88	6	1.39	3.34	1	1	83	134	71	3	2	534.0	.	1.30	1	0	0.9	23.5	1	II + OTHER ARV	20.5585	5.4264	5.4264	2	0	0	1	0	0	4.31655	1	4.61000	2.0719
5.13	0.72	3.4	2.2	0.87	1	1	89	120	68	4	2	379.0	.	1.30	1	0	1	22.9	1	2NRTI + 1NNRTI	21.1116	4.6379	0.0000	2	0	0	0	0	0	1.54545	1	1.20000	0.3273
4.72	1.04	4.24	1	2.77	1	1	70	103	64	4	2	656.0	.	1.30	1	0	0.9	21.5	1	OTHER REGIMENS	8.2875	17.4319	14.8857	0	0	0	1	0	0	4.24000	1	3.24000	1.0400
5.66	1.3	4.23	1.11	2.529091	1	1	77	127	86	4	.	.	.	.	.	.	0.819149	21.47562	32068.78		.	.	0.0000	2	0	0	1	0	0	3.81081	0	3.12000	1.1712
4.3	1.49	3.56	0.83	2.06	1	1	71	107	61	1	2	6.0	5.20	.	0	1	0.8	15.3	1	OTHER REGIMENS	5.0869	20.5969	10.5188	0	1	0	1	0	0	4.28916	1	2.73000	1.7952
4.9	0.55	2.39	0.9	1.2	1	1	80	110	60	3	2	568.0	.	1.30	1	1	0.9	20.3	1	II + OTHER ARV	0.7967	25.1691	22.4011	2	1	0	1	0	0	2.65556	1	1.49000	0.6111
5	2.4	4.75	0.9	2.77	1	1	91	130	70	2	2	697.0	.	1.60	1	0	0.9	24.8	1	2NRTI + IP	2.7844	23.3730	22.3217	2	1	0	1	0	0	5.27778	1	3.85000	2.6667
4.72	1.24	4.87	1.21	3.096364	1	1	87	143	80	2	.	.	.	.	.	.	0.8529412	26.43387	32068.78		.	.	0.0000	2	0	1	1	0	0	4.02479	0	3.66000	1.0248
3.39	1.71	5.031	2.6316	1.622128	1	1	88	117	70	3	.	.	.	.	.	.	0.9565217	25.62454	13571.19		.	.	0.0000	2	0	0	1	0	0	1.91176	0	2.39940	0.6498
5.1	1.01	5.72	1.23	4.04	1	1	92	120	70	1	2	521.0	.	1.60	1	0	1	26	1	2NRTI + IP	1.3552	24.5969	17.1828	2	1	0	1	0	0	4.65041	1	4.49000	0.8211
4.67	0.58	6.39	2.01	4.12	1	1	D	125	70	4	2	614.0	.	1.30	1	0	.	20	1	2NRTI + IP	0.0794	25.7906	22.2806	2	0	1	1	0	0	3.17910	1	4.38000	0.2886
5.05	2.23	4.95	1.19	2.746363	1	1	87	126	68	2	.	.	.	.	.	.	0.8877551	23.3553	16034.38		.	.	0.0000	2	0	0	1	0	0	4.15966	0	3.76000	1.8739
5.44	1.15	4.26	1.4	2.337273	1	1	81	123	75	1	.	.	.	.	.	.	0.8181818	20.7758	65691.31		.	.	0.0000	2	0	1	1	0	0	3.04286	0	2.86000	0.8214
4.58	0.47	5.57	1.44	3.916364	1	1	78	104	72	4	.	.	.	.	.	.	0.8666667	21.71443	9895.282		.	.	0.0000	2	0	0	1	0	0	3.86806	0	4.13000	0.3264
4.2	3.83	4.12	0.62	1.76	1	1	95	K	K	4	2	7.0	3.95	.	0	1	1.1	21.2	1	2NRTI + IP	4.3176	21.7550	15.6632	2	1	0	1	0	0	6.64516	1	3.50000	6.1774
4.94	0.95	4.95	1.5738	2.944381	1	1	82	103	63	1	.	.	.	.	.	.	0.9761904	21.63332	56748.95		.	.	0.0000	0	1	0	1	0	0	3.14525	0	3.37620	0.6036
4.6	0.51	4.59	1.49	2.87	1	2	95	125	85	4	2	483.0	.	1.60	1	0	0.8	29.8	1	2NRTI + 1NNRTI	4.1971	21.8864	15.7755	2	0	0	1	0	1	3.08054	1	3.10000	0.3423
4.4	1.66	5.14	1.3	3.08	1	2	91	136	87	4	2	710.0	1.59	.	0	0	0.9	27	1	II + OTHER ARV	1.8563	24.4216	21.1170	2	0	0	1	1	0	3.95385	1	3.84000	1.2769
5.11	1.31	6.24	1.63	4.02	1	2	90	116	69	4	2	973.0	.	1.30	1	0	0.9	28.4	1	2NRTI + IP	0.4901	25.9411	25.9411	2	0	0	1	0	0	3.82822	1	4.61000	0.8037
4.5	1.12	6.01	1.7	3.800909	1	2	85	118	77	1	.	.	.	.	.	.	0.7943925	30.9531	38133.56		.	.	0.0000	2	0	0	1	1	0	3.53529	0	4.31000	0.6588
4.97	0.97	5	0.94	3.62	1	2	97	120	80	1	2	.	.	.	.	0	0.9	29.1	1	2NRTI + 1NNRTI	0.9418	24.7584	14.4257	0	1	0	1	0	0	5.31915	1	4.06000	1.0319
4.5	3.96	7.35	1.09	2.95	1	2	86	150	90	1	2	2278.0	.	1.30	1	1	0.9	19.5	1	II + OTHER ARV	0.8542	25.3826	19.8795	2	0	0	1	1	0	6.74312	1	6.26000	3.6330
4.5	1.8	4.31	1.31	2.17	1	2	75	100	60	1	2	790.0	.	1.30	1	0	0.7	23.2	1	2NRTI + IP	15.4990	10.9459	10.9459	2	0	0	1	0	0	3.29008	1	3.00000	1.3740
5.1	0.61	6.16	2.01	3.88	1	2	88	120	80	4	2	695.0	.	1.60	1	0	0.9	22.9	1	2NRTI + 1NNRTI	18.3600	7.3265	1.6619	2	0	1	0	0	0	3.06468	1	4.15000	0.3035
4.39	0.43	4.95	1.68	3.07853	1	2	79	140	70	1	2	492.0	.	.	1	0	0.8	24	1	II + OTHER ARV	21.2758	4.8378	0.0000	.	0	1	1	0	0	2.94643	1	3.27000	0.2560
3.89	1.14	5.44	1.75	3.171818	1	2	.	144	100	4	.	.	.	.	.	.	.	23.12062	16569.77		.	.	0.0000	2	0	1	1	1	0	3.10857	0	3.69000	0.6514
4	0.51	3.86	1.57	2.058182	1	2	71	110	60	4	.	.	.	.	.	.	0.816092	19.55353	33139.54		.	.	0.0000	1	0	1	1	0	0	2.45860	0	2.29000	0.3248
.	0.75	4.3	1.9	2.059091	1	2	80	122	88	4	.	.	.	.	.	.	0.776699	24.94247	15969.26		.	.	0.0000	2	0	0	0	1	0	2.26316	0	2.40000	0.3947
5.08	0.6	5.19	1.95	2.967273	1	2	69	110	70	4	.	.	.	.	.	.	0.7340425	19.97441	23793.74		.	.	0.0000	2	0	1	1	1	0	2.66154	0	3.24000	0.3077
3.98	0.41	3.13	2.07	0.8736365	1	2	70	115	70	4	.	.	.	.	.	.	0.7608696	20.66116	18560.18		.	.	0.0000	2	0	0	1	0	0	1.51208	0	1.06000	0.1981
4.36	1.51	5.77	1.18	3.9	1	2	87	128	84	1	1	475.0	2.58	.	0	0	0.9	23.2	1	II + OTHER ARV	19.7481	5.8152	5.3881	0	1	0	1	0	0	4.88983	1	4.59000	1.2797
4.55	0.68	4.9	1.6	2.990909	1	2	73	108	76	1	.	.	.	.	.	.	0.7604167	21.51006	114424.5		.	.	0.0000	2	1	1	1	0	0	3.06250	0	3.30000	0.4250
4.05	1.81	7.01	1.47	4.717273	1	2	65	112	82	4	.	.	.	.	.	.	0.6701031	21.90171	110026.8		.	.	0.0000	0	1	1	1	1	0	4.76871	0	5.54000	1.2313
3.4	1.5	4.88	0.93	3.268182	1	2	88	121	83	1	.	.	.	.	.	.	0.8301887	27.33991	25593.5		.	.	0.0000	0	0	1	1	0	0	5.24731	0	3.95000	1.6129
5.1	0.81	4.52	1.95	2.2	1	2	62	107	70	2	2	385.0	.	1.60	1	0	0.7	19.6	1	2NRTI + 1NNRTI	11.1567	14.7680	6.8583	2	0	1	1	0	0	2.31795	1	2.57000	0.4154
5.004	0.6612	3.9732	1.935	1.737654	1	2	61	100	74	3	.	.	.	.	.	.	0.6559139	24.45836	22848.82		.	.	0.0000	2	0	1	1	1	0	2.05333	0	2.03820	0.3417
4.79	0.73	3.69	0.8	2.558182	1	2	79	96	64	1	.	.	.	.	.	.	0.7821782	24.27496	38133.56		.	.	0.0000	2	0	1	1	0	0	4.61250	0	2.89000	0.9125
4.6	0.87	4.7	1.43	2.87	1	2	60	110	60	1	2	671.0	.	1.60	1	0	0.7	20.8	1	2NRTI + IP	17.9849	8.3504	8.0219	2	1	0	0	0	0	3.28671	1	3.27000	0.6084
4.77	1	3.9	1.29	2.155455	1	2	68	90	62	4	.	.	.	.	.	.	0.7391304	20.72841	29752.07		.	.	0.0000	0	1	1	1	0	0	3.02326	0	2.61000	0.7752
4.9	2.12	5.12	0.86	3.3	1	1	91	123	98	4	2	.	.	.	.	0	1	23.2	1	OTHER REGIMENS	2.1355	25.1389	22.6475	2	0	1	0	0	0	5.95349	1	4.26000	2.4651
4.4	0.7	4	2.17	1.51	1	1	72	131	83	1	2	1068.0	.	1.30	1	0	0.9	18.8	1	II + OTHER ARV	0.7529	26.4695	19.1458	2	0	0	1	0	0	1.84332	1	1.83000	0.3226
5	0.7	5.26	1.57	3.371818	1	1	82	110	70	4	.	.	.	.	.	.	0.8817204	23.42018	20270		.	.	0.0000	1	0	1	0	0	0	3.35032	0	3.69000	0.4459
5.73	0.8	4.29	0.91	3.016364	1	1	87	130	84	3	.	.	.	.	.	.	0.956044	24.17624	26575.05		.	.	0.0000	2	0	1	1	0	0	4.71429	0	3.38000	0.8791
4	0.67	3.31	0.96	2.04	1	1	81	124	87	4	2	730.0	.	1.30	1	0	0.9	21.9	1	II + OTHER ARV	7.4497	19.6003	16.3368	2	1	1	1	0	0	3.44792	1	2.35000	0.6979
5.11	0.47	4.69	2.97505	1.49	1	1	74	114	60	2	2	707.0	.	1.30	1	0	0.9	21	1	2NRTI + 1NNRTI	8.2738	18.3463	7.0007	0	1	0	0	0	0	1.57644	1	1.71495	0.1580
4.97	1.91	4.16	0.8	2.49	1	1	.	120	80	1	2	373.0	4.18	.	0	0	.	21.2	1	2NRTI + IP	4.3176	22.4476	12.7885	2	1	0	1	0	0	5.20000	1	3.36000	2.3875
4.5	0.81	4.95	1.29	3.29	1	1	100	127	81	3	2	435.0	.	1.30	1	0	0.9	27.4	1	2NRTI + IP	23.3840	3.4442	2.4531	2	0	0	0	0	0	3.83721	1	3.66000	0.6279
5	1.69	4.16	1.27	2.12	1	1	99	130	80	1	2	325.0	2.11	.	0	0	1	26.8	1	II + OTHER ARV	21.7276	5.5770	5.5770	2	0	0	0	0	0	3.27559	1	2.89000	1.3307
4.61	0.46	4.5	.	.	1	1	92	116	64	3	.	.	.	.	.	.	0.8141593	29.78395	48103.16		.	.	0.0000	2	0	0	1	0	0	.	0	.	.
4.52	1.23	5.14	0.96	3.620909	1	1	87	135	68	4	.	.	.	.	.	.	0.956044	26.22539	19790.57		.	.	0.0000	2	0	1	1	0	0	5.35417	0	4.18000	1.2813
.	1.51	5.68	0.93	.	1	1	100	116	86	1	.	.	.	.	.	.	0.9615384	28.78424	94054.54		.	.	0.0000	2	1	1	1	0	0	6.10753	0	4.75000	1.6237
4.6	0.69	3.5	1.34	1.83	1	1	87	123	66	2	2	952.0	.	2.08	1	0	1	22.4	1	II + OTHER ARV	3.8877	23.4716	20.4709	2	0	0	1	0	0	2.61194	1	2.16000	0.5149
4.94	1.36	6.63	1.31	4.701818	1	1	79	110	80	1	.	.	.	.	.	.	0.831579	22.91303	9895.282		.	.	0.0000	2	0	1	1	0	0	5.06107	0	5.32000	1.0382
5.16	0.78	3.74	1.59	1.795455	1	1	73	110	60	4	.	.	.	.	.	.	0.8295454	20.76125	9895.282		.	.	0.0000	2	0	0	1	0	0	2.35220	0	2.15000	0.4906
4.22	0.63	4.61	1.07	3.253636	1	1	77	129	68	1	.	.	.	.	.	.	0.819149	21.76897	21990.84		.	.	0.0000	2	0	0	1	0	0	4.30841	0	3.54000	0.5888
5.22	1.05	5.67	2.17	3.022727	1	1	77	115	70	4	.	.	.	.	.	.	0.8651685	20.76087	16034.38		.	.	0.0000	2	0	0	1	0	0	2.61290	0	3.50000	0.4839
4.78	2.57	6.37	0.78	4.421818	1	1	78	105	56	1	.	.	.	.	.	.	0.8478261	22.05805	13571.19		.	.	0.0000	0	0	0	1	0	1	8.16667	0	5.59000	3.2949
6.6	1.16	3.85	1.37	1.95	1	2	69	105	60	1	2	634.0	.	1.60	1	0	0.9	16.8	1	2NRTI + IP	1.5305	25.6564	23.0637	0	1	0	1	0	0	2.81022	1	2.48000	0.8467
4.38	1.18	4.26	1.04	2.68	1	2	98	115	70	3	2	1126.0	.	1.30	1	1	1	26.1	1	II + OTHER ARV	0.4572	26.4093	23.1102	2	0	1	1	0	0	4.09615	1	3.22000	1.1346
4.4	0.8	4.6	1.08	3.156363	1	2	110	97	61	1	.	.	.	.	.	.	0.8527132	35.99633	29752.07		.	.	0.0000	0	1	1	1	0	0	4.25926	0	3.52000	0.7407
5.5	0.82	4.38	1.56	2.45	1	2	67	109	77	4	2	107.0	.	1.60	1	0	0.8	17.7	1	OTHER REGIMENS	21.0541	6.1136	2.5106	2	0	1	1	0	0	2.80769	1	2.82000	0.5256
4.7	0.27	4.26	1.6	2.5	1	2	77	110	70	4	2	224.0	.	1.30	1	0	0.8	23.3	1	2NRTI + IP	10.8857	15.7919	12.7365	0	0	0	0	0	0	2.66250	1	2.66000	0.1688
4	2.04	7.19	1.05	5.21	1	2	91	95	65	1	2	697.0	.	1.30	1	0	0.9	23	1	II + OTHER ARV	3.9452	23.1567	18.2834	2	0	1	1	0	0	6.84762	1	6.14000	1.9429
4.88	0.66	3.46	1.26	1.9	1	2	81	105	67	4	.	.	.	.	.	.	0.7363636	24.6161	19136.89		.	.	0.0000	2	0	1	1	1	0	2.74603	0	2.20000	0.5238
4.77	1.28	5.75	1.95	3.218182	1	2	67	130	80	1	.	.	.	.	.	.	0.7444444	18.50777	14256.7		.	.	0.0000	2	0	0	1	0	0	2.94872	0	3.80000	0.6564
4.8928	0.8778	4.7988	1.3932	3.0066	1	2	72	113	79	3	.	.	.	.	.	.	0.75	23.66674	8284.881		.	.	0.0000	2	0	1	1	1	0	3.44444	0	3.40560	0.6301
4.27	1.27	5.61	1.72	3.312727	1	2	75	100	75	4	.	.	.	.	.	.	0.78125	22.11043	19066.77		.	.	0.0000	0	0	0	1	1	0	3.26163	0	3.89000	0.7384
4.44	0.63	5.05	1.63	3.133636	1	2	66	95	62	1	.	.	.	.	.	.	0.7096774	18.80624	25593.5		.	.	0.0000	0	0	1	1	0	0	3.09816	0	3.42000	0.3865
5	0.8	3.7	1.8	1.536364	1	2	67	118	92	4	.	.	.	.	.	.	0.7282609	18.31168	38133.56		.	.	0.0000	2	0	1	1	1	0	2.05556	0	1.90000	0.4444
4.6	0.72	3.66	0.89	2.44	1	2	63	110	70	1	2	414.0	.	2.60	1	0	0.8	17.3	1	II + OTHER ARV	8.6133	17.9302	8.2847	2	1	1	0	0	0	4.11236	1	2.77000	0.8090
5.004	1.05156	5.01878	1.62981	2.92331	1	2	87	120	80	1	2	417.0	.	1.30	1	1	0.9	22.3	1	2NRTI + IP	14.8583	11.8795	4.6160	0	1	0	1	0	0	3.07937	1	3.38897	0.6452
4.7	1.4	4.5	1.29	2.6	1	2	77	145	69	4	2	493.0	.	1.30	1	0	0.9	21.5	1	2NRTI + IP	1.5880	25.9110	25.3881	2	1	1	1	0	0	3.48837	1	3.21000	1.0853
4.7816	0.4332	3.3798	1.29	1.892891	1	2	81	109	72	4	.	.	.	.	.	.	0.7941176	24.75403	14876.03		.	.	0.0000	0	1	0	1	0	0	2.62000	0	2.08980	0.3358
4.49	0.89	5.25	1.96	2.885454	1	2	95	104	62	4	.	.	.	.	.	.	0.9223301	25.55893	18560.18		.	.	0.0000	0	0	1	1	0	0	2.67857	0	3.29000	0.4541
4.5	1.06	4.9	1.46	3	1	2	78	128	68	1	2	1001.0	.	1.30	1	0	0.8	23.8	1	OTHER REGIMENS	2.8063	24.4901	14.2587	0	0	0	1	0	0	3.35616	1	3.44000	0.7260
5.11	1.29	6.37	1.67	4.113636	1	2	75	100	60	4	.	.	.	.	.	.	0.7894737	21.63115	42770.12		.	.	0.0000	1	0	0	1	0	0	3.81437	0	4.70000	0.7725
4.7816	0.9462	4.9794	1.677	2.872309	1	2	69	107	63	1	.	.	.	.	.	.	0.8214286	24.03461	11424.41		.	.	0.0000	0	0	0	1	0	0	2.96923	0	3.30240	0.5642
5.2264	1.3224	4.6182	1.9866	2.030509	1	2	68	115	85	3	.	.	.	.	.	.	0.68	19.56824	15969.26		.	.	0.0000	2	0	0	0	1	0	2.32468	0	2.63160	0.6657
4.44	1.14	3.66	1.55	1.591818	1	2	75	100	65	1	.	.	.	.	.	.	0.9375	19.17576	14256.7		.	.	0.0000	2	0	0	1	0	0	2.36129	0	2.11000	0.7355
4.59	0.63	4.86	2	2.573637	1	2	68	115	69	4	.	.	.	.	.	.	0.7727273	21.04365	5560.431		.	.	0.0000	0	0	1	1	0	0	2.43000	0	2.86000	0.3150
4.63	0.6	4.82	1.46	3.087273	1	2	81	121	71	2	.	.	.	.	.	.	0.8265306	22.64363	16569.77		.	.	0.0000	2	0	1	1	1	0	3.30137	0	3.36000	0.4110
3.94	0.75	5.13	1.29	3.499091	1	2	75	111	77	1	.	.	.	.	.	.	0.7731959	22.69972	31938.54		.	.	0.0000	2	0	1	1	0	0	3.97674	0	3.84000	0.5814
5.32	0.86	4.8	2.1	2.309091	1	2	74	100	66	4	.	.	.	.	.	.	0.74	24.52903	23793.74		.	.	0.0000	2	0	0	1	1	0	2.28571	0	2.70000	0.4095
4.06	0.81	4.72	1.65	2.701818	1	2	71	97	70	1	.	.	.	.	.	.	0.7395833	21.56454	8284.881		.	.	0.0000	2	0	0	1	1	0	2.86061	0	3.07000	0.4909
4.77	1.59	6.15	2.82	2.607273	1	2	68	94	69	2	.	.	.	.	.	.	0.7234042	19.03114	8284.881		.	.	0.0000	2	0	1	1	1	0	2.18085	0	3.33000	0.5638
5.44	0.6384	3.3798	1.3416	1.748018	1	2	76	89	56	3	.	.	.	.	.	.	0.7102804	24.35306	25598.81		.	.	0.0000	0	1	1	1	0	0	2.51923	0	2.03820	0.4758
5.33	1.36	5.32	1.16	3.541818	1	1	105	130	95	4	.	.	.	.	.	.	0.9459459	31.0477	19790.57		.	.	0.0000	2	0	0	1	0	0	4.58621	0	4.16000	1.1724
5.54	0.66	6	1.77	3.93	1	1	86	149	86	4	.	.	.	.	.	.	0.86	26.18146	20270		.	.	0.0000	2	0	0	1	0	1	3.38983	0	4.23000	0.3729
5.5	1.02	5.02	2	2.54	1	1	95	150	100	3	2	349.0	.	1.30	1	1	1	26.1	1	II + OTHER ARV	4.4107	23.2553	22.2724	2	1	0	0	0	0	2.51000	1	3.02000	0.5100
5.98	1.67	4.96	1.57	2.630909	1	1	90	131	72	3	.	.	.	.	.	.	0.8910891	25.56495	127010.1		.	.	0.0000	2	1	0	1	0	1	3.15924	0	3.39000	1.0637
4.3	0.96	4.39	1.38	2.57	1	1	76	110	70	4	2	457.0	.	1.30	1	1	0.8	20.8	1	2NRTI + IP	10.8446	17.2129	16.5257	2	0	0	0	0	0	3.18116	1	3.01000	0.6957
4.4	2.53	5.25	1.19	2.9	1	1	89	115	70	4	2	700.0	.	.	.	0	0.9	22.6	1	2NRTI + IP	4.0000	23.9699	17.4237	2	0	0	1	0	0	4.41176	1	4.06000	2.1261
5.47	1.27	3.53	1	1.95	1	1	85	120	80	4	1	637.0	.	1.60	1	0	0.9	23.2	1	OTHER REGIMENS	11.1376	17.0815	8.4627	2	0	1	1	0	0	3.53000	1	2.53000	1.2700
4.8372	2.0574	7.86448	1.19002	5.74314	1	1	D	125	75	4	2	733.0	.	1.30	1	0	.	18.3	1	OTHER REGIMENS	9.6044	18.6858	18.4394	.	0	.	1	0	0	6.60870	1	6.67446	1.7289
6.82	1.4	4.23	0.8	2.79	1	1	86	D	D	4	2	.	.	1.30	1	0	1	21.9	1	2NRTI + 1NNRTI	1.3990	26.1410	15.3402	2	0	1	1	0	0	5.28750	1	3.43000	1.7500
4.2	1.13	4.26	1.22	2.53	1	1	75	114	72	4	2	484.0	.	1.30	1	0	0.9	20.8	1	2NRTI + IP	0.9500	26.7707	10.9021	0	0	0	1	0	0	3.49180	1	3.04000	0.9262
5.5	2.5	5.06	0.6	3.3	1	1	95	130	70	1	2	674.0	.	1.30	1	1	1	23.5	1	2NRTI + IP	0.9582	27.0335	22.5927	2	1	0	1	0	0	8.43333	1	4.46000	4.1667
5.5	2.08	5.23	0.77	3.5	1	1	81	140	80	1	2	885.0	.	1.30	1	0	0.9	20.4	1	II + OTHER ARV	2.4586	25.2786	16.8433	2	1	0	1	0	1	6.79221	1	4.46000	2.7013
4.78	0.93	4.95	1.419	3.108273	1	1	81	123	77	4	.	.	.	.	.	.	0.8901099	25.24934	32068.78		.	.	0.0000	2	0	1	1	0	0	3.48837	0	3.53100	0.6554
4.55	1.16	4.2	1.8576	1.815127	1	1	98	151	81	1	.	.	.	.	.	.	0.9158878	31.46699	32845.64		.	.	0.0000	2	1	1	1	0	0	2.26098	0	2.34240	0.6245
5.11	0.9348	3.4	1.0578	1.917291	1	1	97	112	64	4	.	.	.	.	.	.	1.010417	27.97784	55406.71		.	.	0.0000	2	1	1	1	0	0	3.21422	0	2.34220	0.8837
4.88	0.74	4.31	0.94	3.033636	1	1	94	135	77	1	.	.	.	.	.	.	0.9038461	24.12148	9895.282		.	.	0.0000	1	0	0	0	0	0	4.58511	0	3.37000	0.7872
5.22	1.09	4.79	2.35	1.944546	1	1	78	111	74	1	.	.	.	.	.	.	0.8041237	20.56837	9895.282		.	.	0.0000	2	0	1	1	0	0	2.03830	0	2.44000	0.4638
5.11	0.97	3.21	0.88	1.889091	1	1	80	108	68	4	.	.	.	.	.	.	0.8163266	23.18339	13571.19		.	.	0.0000	1	0	0	0	0	0	3.64773	0	2.33000	1.1023
4.97	0.98	4.44	1.58	2.414546	1	1	76	110	70	1	.	.	.	.	.	.	0.8636364	18.41391	26575.05		.	.	0.0000	2	0	1	1	0	0	2.81013	0	2.86000	0.6203
6.3	2	5.05	1.05	3.1	1	1	82	121	59	1	2	842.0	.	1.60	1	0	0.9	20.5	1	2NRTI + IP	9.8426	17.7823	12.1752	2	1	0	1	0	0	4.80952	1	4.00000	1.9048
3.77	1.5	4.67	0.9	3.088182	1	2	93	119	52	3	.	.	.	.	.	.	0.853211	26.0771	9280.087		.	.	0.0000	2	0	1	1	0	0	5.18889	0	3.77000	1.6667
4.72	0.55	5.29	1.91	3.13	1	2	73	113	169	4	.	.	.	.	.	.	0.7849463	20.2724	19066.77		.	.	0.0000	2	0	1	1	0	0	2.76963	0	3.38000	0.2880
5.05	0.64	4.5	1.4	2.81	1	2	83	108	73	4	2	503.0	.	1.30	1	0	0.8	26.7	1	2NRTI + IP	12.5202	15.8166	6.4394	1	0	0	1	0	0	3.21429	1	3.10000	0.4571
3.98	0.67	6.16	1.1	4.76	1	2	K	K	K	1	2	1348.0	.	1.30	1	0	.	22.4	1	OTHER REGIMENS	1.7467	26.6804	15.4798	2	0	1	1	1	0	5.60000	1	5.06000	0.6091
4	0.85	5.95	1.74	3.82	1	2	64	136	84	1	2	685.0	.	1.30	1	0	0.7	20.2	1	2NRTI + IP	14.4613	13.9576	9.1006	2	0	0	0	1	0	3.41954	1	4.21000	0.4885
4.72	0.5	3.69	1.29	2.172727	1	2	72	113	77	4	.	.	.	.	.	.	0.742268	22.7233	11120.87		.	.	0.0000	2	0	1	1	0	0	2.86047	0	2.40000	0.3876
4.8372	0.5016	3.9732	2.0382	1.707	1	2	65	108	73	4	.	.	.	.	.	.	0.7303371	21.44531	19066.77		.	.	0.0000	2	0	1	0	0	0	1.94937	0	1.93500	0.2461
4.59	0.67	4.46	1.92	2.235455	1	2	71	126	90	3	.	.	.	.	.	.	0.71	23.97924	16569.77		.	.	0.0000	2	0	1	1	0	0	2.32292	0	2.54000	0.3490
4.8	0.3	4.5	1.8	2.3	1	2	68	126	76	4	2	705.0	2.00	.	0	0	0.8	19.9	1	2NRTI + 1NNRTI	9.1444	18.8474	6.1793	2	1	0	1	0	0	2.50000	1	2.70000	0.1667
4.2	1.02	3.97	1.51	2	1	2	.	102	76	1	2	1180.0	.	1.60	1	0	.	22.3	1	2NRTI + IP	1.8207	25.7194	23.2964	0	0	0	1	1	0	2.62914	1	2.46000	0.6755
4.5	1.94	4.57	1.03	2.66	1	2	94	127	80	3	2	1145.0	.	1.60	1	0	0.9	24.2	1	II + OTHER ARV	6.5736	21.1608	5.8152	2	0	1	1	0	0	4.43689	1	3.54000	1.8835
4.5	0.69	4.93	1.61	3.01	1	2	73	123	75	1	1	.	2.00	.	0	0	0.8	19.9	1	2NRTI + IP	21.8809	6.6119	1.7933	2	0	0	1	0	0	3.06211	1	3.32000	0.4286
5.8	0.87	5.1	2.23	2.51	1	2	73	116	70	4	2	583.0	.	1.30	1	0	0.8	22.1	1	2NRTI + IP	24.5092	3.6277	3.6277	2	0	0	1	0	0	2.28700	1	2.87000	0.3901
5	1.5	4.73	1.21	2.838182	1	2	71	107	73	1	.	.	.	.	.	.	0.7553192	18.90716	11424.41		.	.	0.0000	1	0	0	1	0	0	3.90909	0	3.52000	1.2397
3.89	0.79	4.54	1.55	2.630909	1	2	67	124	97	4	.	.	.	.	.	.	0.7282609	17.47469	8284.881		.	.	0.0000	2	0	0	1	0	0	2.92903	0	2.99000	0.5097
4.69	0.66	4.15	1.39	2.46	1	2	75	109	79	1	.	.	.	.	.	.	0.8152174	17.83591	14256.7		.	.	0.0000	2	0	0	1	0	0	2.98561	0	2.76000	0.4748
4.83	0.65	4.25	1.55	2.404546	1	2	70	83	54	4	.	.	.	.	.	.	0.7216495	21.86062	12796.74		.	.	0.0000	0	0	1	1	0	0	2.74194	0	2.70000	0.4194
4.56	0.61	4.59	2.09	2.222728	1	2	73	89	63	1	.	.	.	.	.	.	0.7849463	22.26563	8284.881		.	.	0.0000	2	0	1	0	1	0	2.19617	0	2.50000	0.2919
4.25	0.55	4	1.64	2.11	1	2	80	116	73	1	.	.	.	.	.	.	0.8791209	20.69255	8284.881		.	.	0.0000	2	0	0	1	0	0	2.43902	0	2.36000	0.3354
5.58	0.71	4.74	1.48	2.937273	1	1	83	130	76	4	.	.	.	.	.	.	0.7757009	26.28171	20270		.	.	0.0000	2	0	1	1	0	0	3.20270	0	3.26000	0.4797
5.8	3.21	3.83	0.76	1.6	1	1	86	140	90	4	2	710.0	1.86	.	0	0	0.9	25.6	1	II + OTHER ARV	3.3128	25.7851	24.9473	0	1	0	1	0	0	5.03947	1	3.07000	4.2237
4.58	1.39	4.01	1.21	2.17	1	1	.	110	80	1	2	1010.0	.	1.30	1	0	.	29.4	1	2NRTI + IP	11.2361	18.0151	11.3539	0	1	1	1	0	1	3.31405	1	2.80000	1.1488
4.38	0.73	3.15	0.98306	1.83677	1	1	72	120	69	4	2	400.0	1.61	.	0	1	0.8	21.7	1	2NRTI + IP	13.3990	15.3320	13.3607	2	0	0	1	0	0	3.20428	1	2.16694	0.7426
4.4	1.2	6.53	1.48	4.504546	1	1	84	122	82	1	.	.	.	.	.	.	0.8076923	25.05931	9895.282		.	.	0.0000	2	0	0	0	0	0	4.41216	0	5.05000	0.8108
5.22	3.01	5.21	0.75	3.091818	1	1	94	136	87	1	.	.	.	.	.	.	0.949495	27.39818	16400.24		.	.	0.0000	0	0	1	1	0	0	6.94667	0	4.46000	4.0133
4.76	2.11	4.35	0.86	2.530909	1	1	91	135	68	3	.	.	.	.	.	.	0.9009901	27.7408	174191.9		.	.	0.0000	2	1	1	1	0	0	5.05814	0	3.49000	2.4535
4.55	1.56	4.67	1.32	.	1	1	86	143	73	1	.	.	.	.	.	.	0.86	25.24817	94054.54		.	.	0.0000	2	1	1	1	0	0	3.53788	0	3.35000	1.1818
7.14	0.91	6.29	1.58	4.296363	1	1	115	155	90	4	.	.	.	.	.	.	1	34.61224	36447.17		.	.	0.0000	2	1	1	1	0	0	3.98101	0	4.71000	0.5759
5	1.79	4.52	1.19	2.52	1	1	76	140	90	1	2	644.0	.	1.30	1	1	0.8	22.4	1	II + OTHER ARV	5.7194	22.9076	19.2663	0	0	0	0	0	0	3.79832	1	3.33000	1.5042
5.34	0.49	4.61	1.9	2.49	1	1	76	120	80	2	2	130.0	5.07	.	0	1	0.9	22	1	OTHER REGIMENS	14.0452	15.0609	10.9815	0	0	0	1	0	0	2.42632	1	2.71000	0.2579
5.22	1.4	7.07	1.57	4.863636	1	1	81	136	84	1	.	.	.	.	.	.	0.8526316	22.05219	22492.61		.	.	0.0000	2	0	1	1	0	0	4.50318	0	5.50000	0.8917
5.35	1.02	4.91	1.25	3.196363	1	1	87	117	75	1	.	.	.	.	.	.	0.8529412	23.30315	27142.39		.	.	0.0000	2	0	1	1	0	0	3.92800	0	3.66000	0.8160
5.59	0.35	3.3	1.57	1.570909	1	1	82	101	69	1	.	.	.	.	.	.	0.8541667	24.69654	36447.17		.	.	0.0000	2	0	1	1	0	0	2.10191	0	1.73000	0.2229
5.1	0.46	4.4	1.3	2.890909	1	1	81	127	75	2	.	.	.	.	.	.	0.8526316	20.81743	13571.19		.	.	0.0000	1	0	1	1	0	0	3.38462	0	3.10000	0.3538
5.44	0.83	4.13	1.28	2.472728	1	1	76	109	59	4	.	.	.	.	.	.	0.8444445	21.4284	19790.57		.	.	0.0000	2	0	1	1	0	0	3.22656	0	2.85000	0.6484
4.83	0.96	4.85	0.95	3.463636	1	1	68	125	79	1	.	.	.	.	.	.	0.7640449	20.93764	9895.282		.	.	0.0000	2	0	0	1	0	0	5.10526	0	3.90000	1.0105
4.31	0.85	4.81	1.59	2.833636	1	1	77	126	73	1	.	.	.	.	.	.	0.8461539	23.14814	20270		.	.	0.0000	2	0	1	1	0	0	3.02516	0	3.22000	0.5346
4.94	0.76	4.79	1.39	3.054545	1	1	86	109	68	3	.	.	.	.	.	.	0.877551	24.21229	45914.96		.	.	0.0000	2	1	1	1	0	0	3.44604	0	3.40000	0.5468
5.7	2.25	3.51	0.76	1.73	1	2	117	120	70	2	2	480.0	3.03	.	0	0	1.1	38.6	1	II + OTHER ARV	3.8549	25.2457	17.4565	2	0	1	1	0	0	4.61842	1	2.75000	2.9605
5.43	1.89	6.28	1.35	4.07091	1	2	89	132	82	4	.	.	.	.	.	.	0.7876106	35.23734	15969.26		.	.	0.0000	0	0	1	1	0	0	4.65185	0	4.93000	1.4000
4.4	1.47	4.63	1.38	2.58	1	2	68	105	50	1	2	981.0	2.01	.	0	1	0.8	18.4	1	OTHER REGIMENS	3.5017	25.9220	20.4627	0	0	0	1	0	0	3.35507	1	3.25000	1.0652
4.7	1.14	5	1.18	3.31	1	2	93	110	75	3	2	670.0	.	1.30	1	0	0.9	23.9	1	2NRTI + IP	25.3525	3.1622	3.1622	2	0	0	0	0	0	4.23729	1	3.82000	0.9661
4.5	0.55	4.8	1.54	3.01	1	2	68	110	70	4	.	.	.	.	.	.	0.7555556	20.30741	11424.41		.	.	0.0000	2	0	0	1	0	0	3.11688	0	3.26000	0.3571
5.33	0.66	4.57	1.37	2.9	1	2	79	115	80	1	.	.	.	.	.	.	0.8229167	21.34146	18560.18		.	.	0.0000	2	0	1	1	1	0	3.33577	0	3.20000	0.4818
3.94	1.85	5.62	1.18	3.599091	1	2	75	105	82	1	.	.	.	.	.	.	0.8426966	24.42035	31938.54		.	.	0.0000	0	0	1	1	1	0	4.76271	0	4.44000	1.5678
4.83	0.85	5.73	1.96	3.383636	1	2	73	112	69	4	.	.	.	.	.	.	0.7684211	23.80927	19136.89		.	.	0.0000	2	0	1	1	1	0	2.92347	0	3.77000	0.4337
5.28	0.68	6.52	2.8638	3.347109	1	2	78	117	73	3	.	.	.	.	.	.	0.8387097	24.80159	47587.49		.	.	0.0000	2	0	1	1	0	0	2.27670	0	3.65620	0.2374
5	0.96	4.18	1.39	2.353636	1	2	77	117	75	3	.	.	.	.	.	.	0.819149	25.36612	41026.51		.	.	0.0000	0	1	1	1	1	1	3.00719	0	2.79000	0.6906
4.78	0.76	3.2	2.3	0.56	1	2	65	110	76	2	2	55.0	2.70	.	0	1	0.8	18.4	1	OTHER REGIMENS	1.6263	27.1786	24.9555	0	0	0	1	0	1	1.39130	1	0.90000	0.3304
5.16	0.41	4.52	1.65	2.683636	1	2	73	110	70	4	.	.	.	.	.	.	0.8202247	22.20633	31938.54		.	.	0.0000	0	0	1	0	0	0	2.73939	0	2.87000	0.2485
5.3932	0.5814	3.612	1.161	2.186727	1	2	73	111	73	1	.	.	.	.	.	.	0.73	24.12998	16569.77		.	.	0.0000	2	0	1	0	0	0	3.11111	0	2.45100	0.5008
5.27	0.42	3.38	1.44	1.749091	1	2	67	119	69	1	.	.	.	.	.	.	0.7790698	17.8854	18560.18		.	.	0.0000	2	0	1	1	1	0	2.34722	0	1.94000	0.2917
4.33	1.22	4.26	1.39	2.315455	1	2	65	107	76	4	.	.	.	.	.	.	0.7386364	17.52066	12796.74		.	.	0.0000	2	0	1	1	1	0	3.06475	0	2.87000	0.8777
4.33	0.57	4.57	1.57	2.740909	1	2	65	95	63	4	.	.	.	.	.	.	0.7142857	19.48759	57200.34		.	.	0.0000	2	0	0	1	0	0	2.91083	0	3.00000	0.3631
4.6	0.83	4.29	2.07	1.842727	1	2	68	97	70	4	.	.	.	.	.	.	0.8095238	20.09183	18560.18		.	.	0.0000	0	0	1	1	1	0	2.07246	0	2.22000	0.4010
4.33	0.66	3.61	1.3674	1.9426	1	2	77	108	81	2	.	.	.	.	.	.	0.77	23.1405	14876.03		.	.	0.0000	2	1	0	1	1	0	2.64005	0	2.24260	0.4827
4.77	1.16	5.73	1.03	4.172727	1	1	86	107	64	3	.	.	.	.	.	.	0.8865979	25.79592	31731.07		.	.	0.0000	2	1	1	0	0	0	5.56311	0	4.70000	1.1262
4.5	2.83	5.88	0.97	3.62	1	1	86	133	78	1	2	946.0	.	1.30	1	0	0.9	24.9	1	II + OTHER ARV	22.1054	7.7947	7.7947	2	0	1	1	0	0	6.06186	1	4.91000	2.9175
5	0.58	5.32	1.62	3.436364	1	1	74	115	78	4	.	.	.	.	.	.	0.7474747	21.304	4986.193		.	.	0.0000	2	0	0	1	0	0	3.28395	0	3.70000	0.3580
4.55	0.75	4.59	1.29	2.959091	1	1	74	126	76	1	.	.	.	.	.	.	0.8043478	22.83737	27430.94		.	.	0.0000	2	0	1	1	0	0	3.55814	0	3.30000	0.5814
6.394	1.1514	5.031	1.4964	3.011236	1	1	76	135	77	4	.	.	.	.	.	.	0.8837209	22.86335	47393.7		.	.	0.0000	2	1	1	0	0	0	3.36207	0	3.53460	0.7694
5.03	1.76	5.51	1.1	3.61	1	1	76	130	74	1	.	.	.	.	.	.	0.8172043	25.27952	16928.43		.	.	0.0000	0	0	1	1	0	0	5.00909	0	4.41000	1.6000
4.84	1.55	4.72	1.5	2.515454	1	1	60	129	79	4	.	.	.	.	.	.	1.090909	26.21882	23136.36		.	.	0.0000	2	1	1	1	0	0	3.14667	0	3.22000	1.0333
5.6712	0.5586	5.9856	2.0382	3.693491	1	1	76	118	71	1	.	.	.	.	.	.	0.8260869	23.55997	18365.58		.	.	0.0000	2	0	1	1	0	0	2.93671	0	3.94740	0.2741
5.22	0.63	3.48	1.29	1.903636	1	1	87	126	80	4	.	.	.	.	.	.	0.8207547	23.20414	16928.43		.	.	0.0000	2	0	1	1	0	0	2.69767	0	2.19000	0.4884
5.05	2.65	7.3	1.14	4.955455	1	1	87	131	63	1	.	.	.	.	.	.	0.87	24.39184	23696.84		.	.	0.0000	2	1	1	1	0	0	6.40351	0	6.16000	2.3246
4.2	0.6	5.82	1.48	4.067273	1	2	79	115	65	1	.	.	.	.	.	.	0.7247707	26.25022	6356.739		.	.	0.0000	2	0	1	1	0	0	3.93243	0	4.34000	0.4054
4.84	1.05	4.44	0.85	3.112727	1	2	89	113	81	1	.	.	.	.	.	.	0.7542373	34.32188	7388.082		.	.	0.0000	2	0	1	1	1	0	5.22353	0	3.59000	1.2353
4.4	0.77	4.78	1.57	2.86	1	2	84	134	91	4	.	.	.	.	.	.	0.6315789	33.2135	28414.07		.	.	0.0000	1	0	0	1	1	1	3.04459	0	3.21000	0.4904
5.05	1.11	5.65	1.78	3.365455	1	2	99	105	81	3	.	.	.	.	.	.	0.7279412	37.11354	25451.6		.	.	0.0000	0	1	1	1	0	0	3.17416	0	3.87000	0.6236
4.5	0.98	5.02	1.37	3.2	1	2	68	95	64	2	2	594.0	.	1.30	1	0	0.8	21.5	1	2NRTI + IP	25.4976	4.3641	4.3641	2	0	0	1	0	0	3.66423	1	3.65000	0.7153
.	0.77	5.78	1.47	3.96	1	2	75	103	71	4	.	.	.	.	.	.	0.7575758	24.27496	10187.77		.	.	0.0000	2	0	1	1	1	0	3.93197	0	4.31000	0.5238
4.61	0.9	5.52	1.99	3.120909	1	2	65	103	66	4	.	.	.	.	.	.	0.7471265	19.12075	11008.03		.	.	0.0000	0	0	1	1	1	0	2.77387	0	3.53000	0.4523
4.45	1.29	4.73	1.06	3.083637	1	2	80	98	68	1	.	.	.	.	.	.	0.8	24.45606	6356.739		.	.	0.0000	0	0	0	1	0	0	4.46226	0	3.67000	1.2170
4.4	0.72	4.45	1.67	2.452727	1	2	67	87	62	1	.	.	.	.	.	.	0.7444444	18.15395	5093.882		.	.	0.0000	2	0	1	1	0	0	2.66467	0	2.78000	0.4311
4.4	1	5.1	1.48	3.165454	1	2	89	113	75	1	.	.	.	.	.	.	0.773913	31.47197	10187.77		.	.	0.0000	2	0	1	1	1	0	3.44595	0	3.62000	0.6757
4.2	0.5	4.35	1.71	2.412727	1	2	79	104	68	4	.	.	.	.	.	.	0.7979798	30.12338	7388.082		.	.	0.0000	0	0	1	1	0	0	2.54386	0	2.64000	0.2924
4.55	0.34	3.1	1.32	1.625454	1	2	65	119	69	4	.	.	.	.	.	.	0.7738096	18.5577	5504.011		.	.	0.0000	2	0	0	1	1	0	2.34848	0	1.78000	0.2576
4.87	0.74	5.29	1.54	3.413636	1	2	72	112	80	4	.	.	.	.	.	.	0.6923077	24.37642	12166.39		.	.	0.0000	2	1	0	1	0	1	3.43506	0	3.75000	0.4805

## Sheet: Variables
coverte	cohort	1	COVERTE
		0	ENNS
sex	gender	1	male
		2	female
Tobacco	Tobacco consumption	1	Every day
		2	Not every day
		3	In the past
		4	Never
arv_ttt	ART	0	Never treated
		1	Treatment stopped
		2	On treatment
indetect_vl	Undetectable plasma viral load	0	no
		1	yes
stade_c	CDC Stage C	0	no
		1	yes
employment		0	Not working
		1	Student
		2	Working
pasbac	Education level≤high school	0	no
		1	yes
coupled		0	no
		1	yes
born_in_france	Born in metropolitan France	0	no
		1	yes
horm_contraception	Hormonal contraception	0	no
		1	yes
psychotrop	Psychotropic drug use	0	no
		1	yes
Age_25_30	Age range of 25-30 years	0	no
		1	yes
